# Supplementary material for: Decoding the complete mitochondrial genome of Hydrangea chinensis maxim.: insights into genomic recombination, gene transfer, and RNA editing dynamics
Source: BMC Plant Biol. 2025 Aug 16;25:1078. doi: 10.1186/s12870-025-07119-z (PMC12357480; doi:10.1186/s12870-025-07119-z)
Supplement: Supplementary file 1 — Supplementary Material 1 [file 12870_2025_7119_MOESM1_ESM.xlsx]

## Sheet: Table S1
Table S1. Relative Synonymous Codon Usage of Each Amino Acid in the H. chinensis Mitochondrial Genome
Ala	GCU	GCA	GCC	GCG
	1.62	0.99	0.92	0.48
Arg	AGA	CGA	CGU	AGG	CGG	CGC
	1.43	1.35	1.21	0.73	0.7	0.59
Asn	AAU	AAC
	1.3	0.7
Asp	GAU	GAC
	1.37	0.63
Cys	UGU	UGC
	1.21	0.79
End	UAA	UGA	UAG
	1.76	0.71	0.53
Gln	CAA	CAG
	1.52	0.48
Glu	GAA	GAG
	1.35	0.65
Gly	GGA	GGU	GGG	GGC
	1.45	1.31	0.72	0.52
His	CAU	CAC
	1.53	0.47
Ile	AUU	AUC	AUA
	1.31	0.87	0.82
Leu	UUA	CUU	UUG	CUA	CUC	CUG
	1.38	1.31	1.23	0.9	0.64	0.55
Lys	AAA	AAG
	1.14	0.86
Met	AUG
	1
Phe	UUU	UUC
	1.1	0.9
Pro	CCU	CCA	CCC	CCG
	1.44	1.17	0.77	0.62
Ser	UCU	UCA	AGU	UCC	UCG	AGC
	1.38	1.15	1.05	0.98	0.82	0.62
Thr	ACU	ACC	ACA	ACG
	1.38	1.06	0.95	0.61
Trp	UGG
	1
Tyr	UAU	UAC
	1.51	0.49
Val	GUU	GUA	GUG	GUC
	1.21	1.17	0.89	0.72

## Sheet: Table S2
Table S2. Relative Synonymous Codon Usage of Each Amino Acid in the H. macrophylla Mitochondrial Genome.
Ala	GCU	GCC	GCA	GCG
	1.57	0.98	0.97	0.48
Arg	AGA	CGA	CGU	AGG	CGG	CGC
	1.44	1.26	1.15	0.87	0.71	0.57
Asn	AAU	AAC
	1.24	0.76
Asp	GAU	GAC
	1.32	0.68
Cys	UGU	UGC
	1.15	0.85
End	UAA	UGA	UAG
	1.86	0.72	0.41
Gln	CAA	CAG
	1.45	0.55
Glu	GAA	GAG
	1.28	0.72
Gly	GGA	GGU	GGG	GGC
	1.47	1.28	0.7	0.55
His	CAU	CAC
	1.51	0.49
Ile	AUU	AUC	AUA
	1.27	0.89	0.85
Leu	CUU	UUG	UUA	CUA	CUC	CUG
	1.31	1.31	1.21	0.88	0.7	0.59
Lys	AAA	AAG
	1.11	0.89
Met	AUG
	1
Phe	UUU	UUC
	1.12	0.88
Pro	CCU	CCA	CCC	CCG
	1.37	1.16	0.82	0.65
Ser	UCU	AGU	UCA	UCC	UCG	AGC
	1.31	1.04	1.04	1.03	0.97	0.62
Thr	ACU	ACC	ACA	ACG
	1.34	1.03	0.95	0.68
Trp	UGG
	1
Tyr	UAU	UAC
	1.47	0.53
Val	GUA	GUU	GUG	GUC
	1.29	1.2	0.77	0.73

## Sheet: Table S3
Table S3: Detailed Prediction of RNA Editing Event Sites
gene	Base position	Amino position	Codon change	Amino change	Left motifs	Edited site	Right motifs	Probability
atp1	1039	347	CCC->UCC	Pro->Ser	ATATTCCCACCAATGTGATC	C	CCATTACTGATGGACAAATC	1
atp1	1064	355	UCG->UUG	Ser->Leu	TACTGATGGACAAATCTGTT	C	GGAAACAGAGCTCTTTTATC	0.999
atp1	1168	390	CGC->UGC	Arg->Cys	TGAAAGCTATGAAACAAGTC	C	GCGGTAGTTCAAAACTGGAA	0.997
atp1	1178	393	UCA->UUA	Ser->Leu	GAAACAAGTCCGCGGTAGTT	C	AAAACTGGAATTGGCACAAT	1
atp1	1216	406	CUU->UUU	Leu->Phe	AATATCGCGAAGTGGCCGCC	C	TTGCTCAATTTGGGTCAGAC	0.998
atp1	1292	431	CCG->CUG	Pro->Leu	TGCAAGGCTTACAGAAGTAC	C	GAAACAACCACAATATGCAC	0.999
atp1	1415	472	CCA->CUA	Pro->Leu	TCAATATGAGAGAGCCATTC	C	AAGTAGTATAAAACCAGAAT	0.996
atp1	1490	497	CCA->CUA	Pro->Leu	TAACGAAAGAAAGATGGAAC	C	AGATGCATTCTTAAAAGAAA	1
atp4	56	19	CCA->CUA	Pro->Leu	GATGCTATTTGCTGCTATTC	C	ATCTATTTGTGCATCAAGTT	1
atp4	59	20	UCU->UUU	Ser->Phe	GCTATTTGCTGCTATTCCAT	C	TATTTGTGCATCAAGTTCGA	0.997
atp4	71	24	UCA->UUA	Ser->Leu	TATTCCATCTATTTGTGCAT	C	AAGTTCGAAGAAGATCTCAA	0.995
atp4	89	30	UCA->UUA	Ser->Leu	ATCAAGTTCGAAGAAGATCT	C	AATCTATAATGAAGAAATGA	1
atp4	118	40	CGU->UGU	Arg->Cys	ATGAAGAAATGATAGTAGCT	C	GTTGTTTTATAGGCTTTATC	0.974
atp4	215	72	UCG->UUG	Ser->Leu	CCAGGCTATTCAGGAAGAAT	C	GCAGCAATTCCCCAATCCTA	0.998
atp4	227	76	CCC->CUC	Pro->Leu	GGAAGAATCGCAGCAATTCC	C	CAATCCTAACGAAGTAGTTC	0.999
atp4	248	83	CCU->CUU	Pro->Leu	CAATCCTAACGAAGTAGTTC	C	TCCGGAATCCAATGAACAAC	1
atp4	250	84	CCG->UUG	Pro->Leu	ATCCTAACGAAGTAGTTCCT	C	CGGAATCCAATGAACAACAA	0.903
atp4	251	84	CCG->UUG	Pro->Leu	TCCTAACGAAGTAGTTCCTC	C	GGAATCCAATGAACAACAAC	1
atp4	395	132	UCA->UUA	Ser->Leu	CCGAAACCTAAATGTTAAGT	C	AGCAACACTTTCAAATGCCA	0.998
atp4	407	136	UCA->UUA	Ser->Leu	TGTTAAGTCAGCAACACTTT	C	AAATGCCACTTCTTCCCGTC	0.997
atp4	416	139	ACU->AUU	Thr->Ile	AGCAACACTTTCAAATGCCA	C	TTCTTCCCGTCGCATCCGTC	0.991
atp6	472	158	CCA->UCA	Pro->Ser	TGTATTTCTCATTCACAAAT	C	CATCTTTGTTTATGCTGCTA	1
atp6	551	184	UCA->UUA	Ser->Leu	TAAAAACGGAGGAGGAAACT	C	AGTACCAAATGCTTGGCAAT	0.999
atp6	602	201	CCG->CUG	Pro->Leu	GCTTATTTATGATTTCGTGC	C	GAACCCGGTAAACGAACAAA	0.999
atp6	608	203	CCG->CUG	Pro->Leu	TTATGATTTCGTGCCGAACC	C	GGTAAACGAACAAATAGGTG	0.998
atp6	659	220	UCC->UUC	Ser->Phe	AAATGTTAAACAAAAGTTTT	C	CCCTCGCATCTCGGTCACTT	0.995
atp6	664	222	CGC->UGC	Arg->Cys	TTAAACAAAAGTTTTCCCCT	C	GCATCTCGGTCACTTTTACT	0.999
atp6	671	224	UCG->UUG	Ser->Leu	AAAGTTTTCCCCTCGCATCT	C	GGTCACTTTTACTTTTTCGT	0.983
atp6	689	230	UCG->UUG	Ser->Leu	CTCGGTCACTTTTACTTTTT	C	GTTATTTCGTAATCCCCAGG	0.998
atp6	697	233	CGU->UGU	Arg->Cys	CTTTTACTTTTTCGTTATTT	C	GTAATCCCCAGGGTATGATA	0.999
atp6	704	235	CCC->CUU	Pro->Leu	TTTTTCGTTATTTCGTAATC	C	CCAGGGTATGATACCTTATA	0.997
atp6	705	235	CCC->CUU	Pro->Leu	TTTTCGTTATTTCGTAATCC	C	CAGGGTATGATACCTTATAG	0.968
atp6	836	279	UCA->UUA	Ser->Leu	GCTTCATTTTTTAAGCTTCT	C	ATTACCCGCAGGAGTCCCAC	0.999
atp6	895	299	CCU->UCU	Pro->Ser	TAGTACTCCTTGAGCTAATC	C	CTCATTGTTTTCGCGCATTA	0.999
atp6	898	300	CAU->UAU	His->Tyr	TACTCCTTGAGCTAATCCCT	C	ATTGTTTTCGCGCATTAAGC	1
atp6	920	307	UCA->UUA	Ser->Leu	TTGTTTTCGCGCATTAAGCT	C	AGGAATACGTTTATTTGCTA	0.999
atp6	962	321	UCA->UUA	Ser->Leu	TATGATGGCCGGTCATAGTT	C	AGTAAAGATTTTAAGTGGGT	1
atp6	983	328	UCC->UUC	Ser->Phe	AGTAAAGATTTTAAGTGGGT	C	CGCTTGGACTATGCTATGTA	1
atp6	1034	345	CCU->CUU	Pro->Leu	TTTATATTTCATAGGAGATC	C	TGGTCCTTTATTTATAGTTC	0.998
atp6	1091	364	UCA->UUA	Ser->Leu	GGAATTAGGTGTAGCTATAT	C	ACAAGCTCATGTTTCTACGA	0.998
atp6	1099	367	CAU->UAU	His->Tyr	GTGTAGCTATATCACAAGCT	C	ATGTTTCTACGATCTCAATC	0.99
atp6	1106	369	UCU->UUU	Ser->Phe	TATATCACAAGCTCATGTTT	C	TACGATCTCAATCTGTATTT	0.997
atp6	1115	372	UCA->UUA	Ser->Leu	AGCTCATGTTTCTACGATCT	C	AATCTGTATTTACTTGAATG	1
atp6	1142	381	ACA->AUA	Thr->Ile	TATTTACTTGAATGATGCTA	C	AAATCTCCATCAAAGTGGTT	1
atp6	1153	385	CAA->UAA	Gln->End	ATGATGCTACAAATCTCCAT	C	AAAGTGGTTCTTTATTTATA	0.98
atp8	30	10	UUC->UUU	Phe->Phe	CTGGATAAATTCACTTATTT	C	ACACAATTCTTCTGGTCATG	0.937
atp8	47	16	UCA->UUA	Ser->Leu	TTTCACACAATTCTTCTGGT	C	ATGCCTTTTCCTCTTTACTT	0.996
atp8	58	20	CUC->UUC	Leu->Phe	TCTTCTGGTCATGCCTTTTC	C	TCTTTACTTTCTATATTCCC	0.998
atp8	76	26	CCC->UCC	Pro->Ser	TCCTCTTTACTTTCTATATT	C	CCATATGCAATGATGGAGAT	0.997
atp8	240	80	UCC->UCU	Ser->Ser	GGTGTATCCTATATGTACTC	C	AGTTTATTCGAAGTATCCCA	0.99
atp8	452	151	CCA->CUA	Pro->Leu	CATAATGCTAATCCATGTTC	C	ACACGGCCAAGGAAGCATCG	1
atp9	20	7	UCA->UUA	Ser->Leu	GATGTTAGAAGGTGCAAAAT	C	AATGGGTGCCGGAGCTGCTA	1
atp9	50	17	UCA->UUA	Ser->Leu	CGGAGCTGCTACAATTGCTT	C	AGCGGGAGCTGCTGTCGGTA	1
atp9	81	27	GUC->GUU	Val->Val	GCTGTCGGTATTGGAAACGT	C	CTTAGTTCCTCGATTCATTC	0.979
atp9	82	28	CUU->UUU	Leu->Phe	CTGTCGGTATTGGAAACGTC	C	TTAGTTCCTCGATTCATTCC	0.999
atp9	90	30	UCC->UCU	Ser->Ser	ATTGGAAACGTCCTTAGTTC	C	TCGATTCATTCCGTGGCGCG	0.993
atp9	92	31	UCG->UUG	Ser->Leu	TGGAAACGTCCTTAGTTCCT	C	GATTCATTCCGTGGCGCGAA	0.996
atp9	134	45	UCA->UUA	Ser->Leu	TCCATCATTGGCTAAACAAT	C	ATTTGGTTATGCCATTTTGG	1
atp9	182	61	UCG->UUG	Ser->Leu	TCTAACCGAAGCTATTGCAT	C	GTTTGCCCCAATGATGGCCT	1
atp9	191	64	CCA->CUA	Pro->Leu	AGCTATTGCATCGTTTGCCC	C	AATGATGGCCTTTCTGATCT	1
atp9	205	69	CUG->UUG	Leu->Leu	TTGCCCCAATGATGGCCTTT	C	TGATCTCATTCGTATTCCGA	0.992
atp9	212	71	UCA->UUA	Ser->Leu	AATGATGGCCTTTCTGATCT	C	ATTCGTATTCCGATCGAAGG	0.998
ccmB	28	10	CAU->UAU	His->Tyr	GACTCTTTCTTGAACTATAT	C	ATAAACGGATCTTCCCCTCC	0.99
ccmB	43	15	CCC->UCC	Pro->Ser	TATATCATAAACGGATCTTC	C	CCTCCACACCAATCACGAGT	0.998
ccmB	71	24	CCA->CUA	Pro->Leu	ACCAATCACGAGTTTTTCTC	C	ATTCCTCTCGTATATCGTCG	0.992
ccmB	80	27	UCG->UUG	Ser->Leu	GAGTTTTTCTCCATTCCTCT	C	GTATATCGTCGTAACGCCCT	0.969
ccmB	87	29	AUC->AUU	Ile->Ile	TCTCCATTCCTCTCGTATAT	C	GTCGTAACGCCCTTAATGCT	0.963
ccmB	128	43	UCA->UUA	Ser->Leu	AGGTTTTGAAAAAGACTTTT	C	ATGTCATTCCCATTTAGGTC	0.998
ccmB	137	46	UCC->UUC	Ser->Phe	AAAAGACTTTTCATGTCATT	C	CCATTTAGGTCCGATTCGGA	0.988
ccmB	148	50	CCG->UUG	Pro->Leu	CATGTCATTCCCATTTAGGT	C	CGATTCGGATCCCTCCGTTG	0.989
ccmB	149	50	CCG->UUG	Pro->Leu	ATGTCATTCCCATTTAGGTC	C	GATTCGGATCCCTCCGTTGT	0.996
ccmB	154	52	CGG->UGG	Arg->Trp	ATTCCCATTTAGGTCCGATT	C	GGATCCCTCCGTTGTTTCCT	0.978
ccmB	160	54	CCU->UCU	Pro->Ser	ATTTAGGTCCGATTCGGATC	C	CTCCGTTGTTTCCTTTTCCT	0.992
ccmB	164	55	CCG->CUG	Pro->Leu	AGGTCCGATTCGGATCCCTC	C	GTTGTTTCCTTTTCCTTCCG	0.99
ccmB	172	58	CCU->UCU	Pro->Ser	TTCGGATCCCTCCGTTGTTT	C	CTTTTCCTTCCGCACCTTTT	0.99
ccmB	179	60	CCU->CUU	Pro->Leu	CCCTCCGTTGTTTCCTTTTC	C	TTCCGCACCTTTTCCTCGAA	0.97
ccmB	193	65	CCU->UUU	Pro->Phe	CTTTTCCTTCCGCACCTTTT	C	CTCGAAATGAGAAAGAAGAT	0.984
ccmB	194	65	CCU->UUU	Pro->Phe	TTTTCCTTCCGCACCTTTTC	C	TCGAAATGAGAAAGAAGATG	0.999
ccmB	286	96	CGG->UGG	Arg->Trp	TTCTACAATTGGTAGGTCAC	C	GGGTTATTCAAATAAGTCGT	0.999
ccmB	304	102	CGU->UGU	Arg->Cys	ACCGGGTTATTCAAATAAGT	C	GTGTTTTCCGTGGTTTTCCC	0.996
ccmB	313	105	CGU->UGU	Arg->Cys	TTCAAATAAGTCGTGTTTTC	C	GTGGTTTTCCCATGTTACAA	0.999
ccmB	338	113	CCG->CUG	Pro->Leu	TTTTCCCATGTTACAACTTC	C	GTACCAATTCGGTCGATCCG	0.997
ccmB	367	123	CGG->UGG	Arg->Trp	TCGGTCGATCCGGAATGGAT	C	GGTTAAACATTCCATTAGGG	0.979
ccmB	379	127	CCA->UUA	Pro->Leu	GAATGGATCGGTTAAACATT	C	CATTAGGGAGCCTGGTCTTG	0.919
ccmB	380	127	CCA->UUA	Pro->Leu	AATGGATCGGTTAAACATTC	C	ATTAGGGAGCCTGGTCTTGA	0.999
ccmB	424	142	CGU->UGU	Arg->Cys	TTCTGTGTGGTATTCATTCT	C	GTTCGGCTCTTGGAATCACA	0.994
ccmB	428	143	UCG->UUG	Ser->Leu	GTGTGGTATTCATTCTCGTT	C	GGCTCTTGGAATCACATCCA	0.996
ccmB	467	156	UCG->UUG	Ser->Leu	CAGCAGTGGTTGGAACAGCT	C	GCAAAATCCAACCACTTCAC	0.975
ccmB	475	159	CCA->UUA	Pro->Leu	GTTGGAACAGCTCGCAAAAT	C	CAACCACTTCACCTACTTCA	0.997
ccmB	476	159	CCA->UUA	Pro->Leu	TTGGAACAGCTCGCAAAATC	C	AACCACTTCACCTACTTCAT	0.996
ccmB	485	162	UCA->UUA	Ser->Leu	CTCGCAAAATCCAACCACTT	C	ACCTACTTCATTGCCCCCAA	0.985
ccmB	494	165	UCA->UUA	Ser->Leu	TCCAACCACTTCACCTACTT	C	ATTGCCCCCAACCCTTTCTC	0.987
ccmB	502	168	CCA->UUA	Pro->Leu	CTTCACCTACTTCATTGCCC	C	CAACCCTTTCTCGTACCTCT	0.972
ccmB	503	168	CCA->UUA	Pro->Leu	TTCACCTACTTCATTGCCCC	C	AACCCTTTCTCGTACCTCTA	0.991
ccmB	512	171	UCU->UUU	Ser->Phe	TTCATTGCCCCCAACCCTTT	C	TCGTACCTCTATTGAAACAG	0.981
ccmB	514	172	CGU->UGU	Arg->Cys	CATTGCCCCCAACCCTTTCT	C	GTACCTCTATTGAAACAGAA	0.995
ccmB	551	184	UCA->UUA	Ser->Leu	AGAATGGTTTCATGTTCTTT	C	ATCGATTGGTTATTCCTCTC	0.997
ccmB	554	185	UCG->UUG	Ser->Leu	ATGGTTTCATGTTCTTTCAT	C	GATTGGTTATTCCTCTCCGT	0.994
ccmB	566	189	UCC->UUC	Ser->Phe	TCTTTCATCGATTGGTTATT	C	CTCTCCGTTCGTATCTCTTT	0.997
ccmB	569	190	UCU->UUU	Ser->Phe	TTCATCGATTGGTTATTCCT	C	TCCGTTCGTATCTCTTTCTC	0.994
ccmB	572	191	CCG->CUG	Pro->Leu	ATCGATTGGTTATTCCTCTC	C	GTTCGTATCTCTTTCTCCAA	0.999
ccmB	587	196	UCU->UUU	Ser->Phe	CTCTCCGTTCGTATCTCTTT	C	TCCAATTTCGGTCTCGATTA	0.997
ccmB	596	199	UCG->UUG	Ser->Leu	CGTATCTCTTTCTCCAATTT	C	GGTCTCGATTAGTTCACAAG	0.994
ccmB	611	204	UCA->UUA	Ser->Leu	AATTTCGGTCTCGATTAGTT	C	ACAAGATTGAATGGCCAATT	0.993
ccmC	5	2	UCC->UUC	Ser->Phe	AGGACCAAATTCTCACATGT	C	CCTTTCGTTATTACAACCTT	0.988
ccmC	76	26	CGG->UGG	Arg->Trp	CGCAAATTCTCATTGGATCT	C	GGTTGTTCTTAACAGCGATG	1
ccmC	103	35	CAU->UAU	His->Tyr	TCTTAACAGCGATGGCTATT	C	ATTTAAGTCTTCGGGTAGCA	0.999
ccmC	115	39	CGG->UGG	Arg->Trp	TGGCTATTCATTTAAGTCTT	C	GGGTAGCACCACTAGATCTT	0.991
ccmC	133	45	CUU->UUU	Leu->Phe	TTCGGGTAGCACCACTAGAT	C	TTCAACAAGGTGGAAATTCT	0.987
ccmC	161	54	CCG->CUG	Pro->Leu	AGGTGGAAATTCTCGTATTC	C	GTATGTACATGTTCCTGCGG	1
ccmC	179	60	GCG->GUG	Ala->Val	TCCGTATGTACATGTTCCTG	C	GGCTCGGATGAGTATTCTTG	0.999
ccmC	184	62	CGG->UGG	Arg->Trp	ATGTACATGTTCCTGCGGCT	C	GGATGAGTATTCTTGTTTAT	0.994
ccmC	299	100	UCU->UUU	Ser->Phe	TATAGAAATGGGTGCTTTTT	C	TACGTTGTTTACCTTAGTTA	0.997
ccmC	331	111	CGG->UGG	Arg->Trp	CCTTAGTTACTGGGGGGTTT	C	GGGGAAGACCTATGTGGGGC	0.999
ccmC	395	132	UCG->UUG	Ser->Leu	TTTAACCTCTGTATTCATCT	C	GTTCCTTATTTACCTGGGTG	0.996
ccmC	399	133	UUC->UUU	Phe->Phe	ACCTCTGTATTCATCTCGTT	C	CTTATTTACCTGGGTGCACT	0.994
ccmC	400	134	CUU->UUU	Leu->Phe	CCTCTGTATTCATCTCGTTC	C	TTATTTACCTGGGTGCACTG	0.999
ccmC	436	146	CCU->UCU	Pro->Ser	CACTGTGTTTTCAAAAGCTT	C	CTGTCGAACCGGCTCCTATT	0.998
ccmC	446	149	CCG->CUG	Pro->Leu	TCAAAAGCTTCCTGTCGAAC	C	GGCTCCTATTTCAATCCGTG	0.999
ccmC	451	151	CCU->UCU	Pro->Ser	AGCTTCCTGTCGAACCGGCT	C	CTATTTCAATCCGTGCTGGA	0.999
ccmC	458	153	UCA->UUA	Ser->Leu	TGTCGAACCGGCTCCTATTT	C	AATCCGTGCTGGACCGATCG	0.979
ccmC	463	155	CGU->UGU	Arg->Cys	AACCGGCTCCTATTTCAATC	C	GTGCTGGACCGATCGATATA	0.999
ccmC	467	156	GCU->GUU	Ala->Val	GGCTCCTATTTCAATCCGTG	C	TGGACCGATCGATATACCAA	0.992
ccmC	473	158	CCG->CUG	Pro->Leu	TATTTCAATCCGTGCTGGAC	C	GATCGATATACCAATAATCA	0.995
ccmC	497	166	UCU->UUU	Ser->Phe	CGATATACCAATAATCAAGT	C	TTCAGTCAACTGGTGGAATA	0.999
ccmC	521	174	UCG->UUG	Ser->Leu	AGTCAACTGGTGGAATACAT	C	GCATCAACCTGGGAGCATTA	0.999
ccmC	548	183	UCU->UUU	Ser->Phe	ACCTGGGAGCATTAGCCGAT	C	TGGTACATCAATACATGTTC	0.994
ccmC	568	190	CCU->UCU	Pro->Ser	CTGGTACATCAATACATGTT	C	CTATGCCTATTCCAATCTTG	0.999
ccmC	575	192	CCU->CUU	Pro->Leu	ATCAATACATGTTCCTATGC	C	TATTCCAATCTTGTCTAACT	0.995
ccmC	605	202	UCC->UUC	Ser->Phe	CTTGTCTAACTTTGCTAACT	C	CCCCTTCTCAACCCGTATCT	1
ccmC	608	203	CCC->CUC	Pro->Leu	GTCTAACTTTGCTAACTCCC	C	CTTCTCAACCCGTATCTTGT	1
ccmC	614	205	UCA->UUA	Ser->Leu	CTTTGCTAACTCCCCCTTCT	C	AACCCGTATCTTGTTCGTTC	0.986
ccmC	619	207	CGU->UGU	Arg->Cys	CTAACTCCCCCTTCTCAACC	C	GTATCTTGTTCGTTCTGGAA	0.98
ccmC	624	208	AUC->AUU	Ile->Ile	TCCCCCTTCTCAACCCGTAT	C	TTGTTCGTTCTGGAAACACG	0.965
ccmC	650	217	CCU->CUU	Pro->Leu	CGTTCTGGAAACACGTCTTC	C	TATTCCATCTTTTCTCGAAT	0.99
ccmC	656	219	CCA->CUA	Pro->Leu	GGAAACACGTCTTCCTATTC	C	ATCTTTTCTCGAATCTCCTT	0.995
ccmC	673	225	CCU->UCU	Pro->Ser	TTCCATCTTTTCTCGAATCT	C	CTTTAACGGAAGAAATAGAA	0.998
ccmFC	38	13	UCC->UUC	Ser->Phe	CTTTTTCTTTTTCATTACTT	C	CATGGTCGTGCCTCGTGGCA	0.998
ccmFC	50	17	CCU->CUU	Pro->Leu	CATTACTTCCATGGTCGTGC	C	TCGTGGCACGGCAGCACCCG	1
ccmFC	52	18	CGU->UGU	Arg->Cys	TTACTTCCATGGTCGTGCCT	C	GTGGCACGGCAGCACCCGTA	0.984
ccmFC	103	35	CCC->UCC	Pro->Ser	GGTTTGTCAGTAGAGATGTT	C	CCACAGGTGCCCCTTCTTCC	0.995
ccmFC	119	40	UCU->UUU	Ser->Phe	TGTTCCCACAGGTGCCCCTT	C	TTCCAATGGTACTATAATTC	0.987
ccmFC	122	41	UCC->UUC	Ser->Phe	TCCCACAGGTGCCCCTTCTT	C	CAATGGTACTATAATTCCTA	1
ccmFC	146	49	CCU->CUU	Pro->Leu	TGGTACTATAATTCCTATTC	C	TATCCCTTCATTCCCTCTTT	0.992
ccmFC	151	51	CCU->UCU	Pro->Ser	CTATAATTCCTATTCCTATC	C	CTTCATTCCCTCTTTTGGTC	0.993
ccmFC	155	52	UCA->UUA	Ser->Leu	AATTCCTATTCCTATCCCTT	C	ATTCCCTCTTTTGGTCTATC	0.941
ccmFC	303	101	GCC->GCU	Ala->Ala	GAAACTAGAGCTAGAAACGC	C	TCATTTCGTTTCGTTCCCGT	0.91
ccmFC	305	102	UCA->UUA	Ser->Leu	AACTAGAGCTAGAAACGCCT	C	ATTTCGTTTCGTTCCCGTTC	1
ccmFC	310	104	CGU->UGU	Arg->Cys	GAGCTAGAAACGCCTCATTT	C	GTTTCGTTCCCGTTCTTCAT	0.99
ccmFC	334	112	CUU->UUU	Leu->Phe	TCGTTCCCGTTCTTCATTTC	C	TTCTTCTCGAATCCAAGGGG	0.938
ccmFC	391	131	CGU->UGU	Arg->Cys	AATCTTTCTGCGGTGTGCTC	C	GTTTACTATTCTTTCGTACT	0.999
ccmFC	406	136	CGU->UGU	Arg->Cys	TGCTCCGTTTACTATTCTTT	C	GTACTTTCTTCTCTTTACCA	0.998
ccmFC	878	293	UCU->UUU	Ser->Phe	TCATTTACATGGACCCACTT	C	TCATTCCATTTGTGGGAATT	0.997
ccmFC	1139	380	CCA->CUA	Pro->Leu	AGTGGCTATACATACAAATC	C	ATTTACGGATCTATATGCTC	0.997
ccmFC	1159	387	CCG->UUG	Pro->Leu	CATTTACGGATCTATATGCT	C	CGATTGGAACTGGAAGTTCC	0.995
ccmFC	1160	387	CCG->UUG	Pro->Leu	ATTTACGGATCTATATGCTC	C	GATTGGAACTGGAAGTTCCA	0.998
ccmFC	1234	412	CGG->UGG	Arg->Trp	TGCCCTTTCTTTTTTTTATT	C	GGATAGGATTTATGTTGGCT	0.94
ccmFC	1268	423	UCG->UUG	Ser->Leu	GTTGGCTTCGTTGGGAGGCT	C	GCGTAGTTTGTTACGTCAGC	0.993
ccmFC	1315	439	CGA->UGA	Arg->End	AGGATAAGTTGCGTTGGAAT	C	GAGAAAGTTCCGTGGAGTTC	0.998
ccmFN	38	13	CCG->CUG	Pro->Leu	GTTTCATTATTCGTTATTTC	C	GGGTCTTTTCGTTGCATTCA	0.99
ccmFN	98	33	CCU->CUU	Pro->Leu	ACCAGTGTTTGGTGCAGCAC	C	TGCATTTTGGTGCATTCTTC	1
ccmFN	137	46	UCG->UUG	Ser->Leu	TCTTTCTTTCCTTGGTCTTT	C	GTTCCGTCATATTCCTAATA	0.981
ccmFN	142	48	CGU->UGU	Arg->Cys	CTTTCCTTGGTCTTTCGTTC	C	GTCATATTCCTAATAACTTA	0.987
ccmFN	151	51	CCU->UCU	Pro->Ser	GTCTTTCGTTCCGTCATATT	C	CTAATAACTTATCCAATTAC	0.99
ccmFN	248	83	UCA->UUA	Ser->Leu	TCATGAGGGTAGTATTTTAT	C	ATGGTGTCTTATCCTAAGTT	0.994
ccmFN	256	86	CUU->UUU	Leu->Phe	GTAGTATTTTATCATGGTGT	C	TTATCCTAAGTTTTTATGGA	0.938
ccmFN	283	95	CUU->UUU	Leu->Phe	TAAGTTTTTATGGATTCCTT	C	TTTGTTACCGGGGTCGACCC	0.995
ccmFN	365	122	UCG->UUG	Ser->Leu	TCTTTTTTATTCCTTTGTCT	C	GAACTTCGTGAAGAACTCCA	0.965
ccmFN	372	124	UUC->UUU	Phe->Phe	TATTCCTTTGTCTCGAACTT	C	GTGAAGAACTCCATTCTATC	0.989
ccmFN	707	236	CCU->CUU	Pro->Leu	CATTGCTTTGTTTTTCTCTC	C	TTTCCTATCAGCGAGTTCCG	0.999
ccmFN	716	239	UCA->UUA	Ser->Leu	GTTTTTCTCTCCTTTCCTAT	C	AGCGAGTTCCGATCCTTTTG	0.991
ccmFN	776	259	UCA->UUA	Ser->Leu	TACCGAACCGCTTGCAGAAT	C	AAATCCTGTTCCACAAGATC	0.981
ccmFN	788	263	CCA->CUA	Pro->Leu	TGCAGAATCAAATCCTGTTC	C	ACAAGATCCTATATCAGCTA	0.999
ccmFN	803	268	UCA->UUA	Ser->Leu	TGTTCCACAAGATCCTATAT	C	AGCTATACATCCTCCTTGCA	0.991
ccmFN	952	318	CGC->UGC	Arg->Cys	AAAAGAATGGAACGCTGTTT	C	GCTCTGCTGGATGCGTCGGA	0.976
ccmFN	993	331	CUC->CUU	Leu->Leu	TCCCGTATAACAAGCGAGCT	C	TTTACCCTCAAATTCAAACA	0.921
ccmFN	1270	424	CGG->UGG	Arg->Trp	GAATTTGGATCTTGACATGT	C	GGTGGTTTTTAACCGTAGGC	0.992
ccmFN	1298	433	CCA->CUA	Pro->Leu	TTTAACCGTAGGCATCTTGC	C	AGGAAGTTGGTGGGCTCATC	1
ccmFN	1315	439	CAU->UAU	His->Tyr	TGCCAGGAAGTTGGTGGGCT	C	ATCATGAATTAGGTTGGGGT	1
ccmFN	1348	450	CGG->UGG	Arg->Trp	GTTGGGGTGGCTGGTGGTTT	C	GGGATCCCGTAGAAAATGCT	0.999
ccmFN	1381	461	CGG->UGG	Arg->Trp	AAAATGCTTCTTTTATGCCT	C	GGGTATTAGCCACAGCTCGT	1
ccmFN	1399	467	CGU->UGU	Arg->Cys	CTCGGGTATTAGCCACAGCT	C	GTATTCATTCAGTAATTCTA	0.996
ccmFN	1442	481	UCG->UUG	Ser->Leu	CCTTCTTCATTCTTGGACCT	C	GCTTCTTAATATTGTGACTC	0.998
ccmFN	1444	482	CUU->UUU	Leu->Phe	TTCTTCATTCTTGGACCTCG	C	TTCTTAATATTGTGACTCTT	1
ccmFN	1462	488	CUU->UUU	Leu->Phe	CGCTTCTTAATATTGTGACT	C	TTCCATGCTGTGTCTCAGGA	0.988
ccmFN	1466	489	CCA->CUA	Pro->Leu	TCTTAATATTGTGACTCTTC	C	ATGCTGTGTCTCAGGAACCT	0.995
ccmFN	1478	493	UCA->UUA	Ser->Leu	GACTCTTCCATGCTGTGTCT	C	AGGAACCTCTTCAATACGGT	1
ccmFN	1487	496	UCU->UUU	Ser->Phe	ATGCTGTGTCTCAGGAACCT	C	TTCAATACGGTCCGGATTGC	0.998
ccmFN	1513	505	CCC->UCC	Pro->Ser	TACGGTCCGGATTGCTAGCT	C	CCGTTCATAGTTTTGCTACA	0.999
cob	118	40	CCG->UCG	Pro->Ser	GTTATTGGTGGGGGTTCGGT	C	CGTTAGCTGGTATTTGTTTA	1
cob	178	60	CAC->UAC	His->Tyr	GCGTTTTTTTAGCTATGCAT	C	ACACACCTCATGTGGATCTA	0.999
cob	286	96	CUC->UUC	Leu->Phe	CTAATGGGGCAAGTATGTTT	C	TCATTGTGGTTCACCTTCAT	0.999
cob	298	100	CAC->UAC	His->Tyr	GTATGTTTCTCATTGTGGTT	C	ACCTTCATATTTTTCGTGGT	0.999
cob	325	109	CAU->UAU	His->Tyr	ATATTTTTCGTGGTCTATAT	C	ATGCGAGTTATAGCAGTCCT	1
cob	358	120	CGG->UGG	Arg->Trp	GCAGTCCTAGGGAATTTGTT	C	GGTGTCTCGGAGTTGTAATC	1
cob	419	140	CCA->CUA	Pro->Leu	AGCTTTTATAGGATACGTAC	C	ACCTTGGGGTCAGATGAGCT	1
cob	568	190	CAU->UAU	His->Tyr	ATCGTTTTTTTAGTCTTCAT	C	ATTTACTCCCCTTTATTTTA	0.997
cob	680	227	UCU->UUU	Ser->Phe	AGAGATGGATAAAATTGCTT	C	TTACCCTTATTTTTATGTAA	1
cob	725	242	UCU->UUU	Ser->Phe	TCTAGTAGGTTGGGTAGCTT	C	TGCTATCTTTTCTTCCATTT	0.998
cob	737	246	UCU->UUU	Ser->Phe	GGTAGCTTCTGCTATCTTTT	C	TTCCATTTGGATTTTTTATG	0.989
cob	808	270	CCC->UCC	Pro->Ser	ATATACCTGCTAATCCGATG	C	CCACCCCGCCTCATATTGTG	1
cob	853	285	CAU->UAU	His->Tyr	AATGGTATTTCCTACCGATC	C	ATGCCATTCTTCGTAGTATA	0.999
cob	908	303	CCA->CUA	Pro->Leu	AGGTGTAGCCGCAATAGCAC	C	AGTTTCTATATGTCTGTTGG	0.998
cob	914	305	UCU->UUU	Ser->Phe	AGCCGCAATAGCACCAGTTT	C	TATATGTCTGTTGGCTTTAC	0.998
cob	982	328	CAC->UAC	His->Tyr	GTTCAAGTTTTCGCCCGATT	C	ACCAAGGAATATTTTGGTTG	0.999
cob	1015	339	CGC->UGC	Arg->Cys	TTTGGTTGCTTTTGGCGGAT	C	GCTTACTACTAGGTTGGATC	0.999
cob	1084	362	CCU->UCU	Pro->Ser	TTACTATTGGACAAATTTCT	C	CTGTAGTTTTCTTCTTGTTC	0.999
cob	1124	375	CCG->CUG	Pro->Leu	CTTTGCCATAACGCCCATTC	C	GGGACGAGTTGGAAGAGGAA	0.993
cox1	2	1	ACG->AUG	Thr->Met	ACGAAAGAATCTCAATTTTA	C	GACAAATCCGGTCCGATGGC	0.986
cox1	11	4	CCG->CUG	Pro->Leu	TCTCAATTTTACGACAAATC	C	GGTCCGATGGCTGTTCTCCA	0.994
cox1	15	5	GUC->GUU	Val->Val	AATTTTACGACAAATCCGGT	C	CGATGGCTGTTCTCCACTAA	0.994
cox1	242	81	UCU->UUU	Ser->Phe	GCCGGCGATGATAGGTGGAT	C	TGGTAATTGGTCTGTTCCGA	0.998
cox1	254	85	UCU->UUU	Ser->Phe	AGGTGGATCTGGTAATTGGT	C	TGTTCCGATTCTGATAGGTG	1
cox1	299	100	UCA->UUA	Ser->Leu	TGACATGGCATTTCCACGAT	C	AAATAATATTTCATTCTGGT	0.999
cox1	352	118	CCA->UCA	Pro->Ser	GTCTCTTGCTCCTATTAAGC	C	CAGCCTTAGTAGAAGTGGGT	0.998
cox1	443	148	UCA->UUA	Ser->Leu	TTCTGGAGGAGCAGTTGATT	C	AGCAATTTCTAGTCTTCATC	0.996
cox1	452	151	UCU->UUU	Ser->Phe	AGCAGTTGATTCAGCAATTT	C	TAGTCTTCATCTATCTGGTG	1
cox1	515	172	UCC->UUC	Ser->Phe	CAATTTTATAACAACTATCT	C	CAACATGCGTGGACCTGGAA	1
cox1	551	184	UCA->UUA	Ser->Leu	TGGAATGACTATGCATAGAT	C	ACCCCTATTTGTGTGGTCCG	1
cox1	575	192	CCA->CUA	Pro->Leu	CCTATTTGTGTGGTCCGTTC	C	AGTGACAGCATTCCCACTTT	1
cox1	590	197	CCA->CUA	Pro->Leu	CGTTCCAGTGACAGCATTCC	C	ACTTTTATTATCACTTCCGG	0.998
cox1	668	223	UCU->UUU	Ser->Phe	AAACTTTAATACAACCTTTT	C	TGATCCCGCTGGAGGGGGAG	0.999
cox1	715	239	CGG->UGG	Arg->Trp	TATTATACCAGCATCTCTTT	C	GGTTCTTCGGTCATCCAGAG	0.997
cox1	746	249	CCC->CUC	Pro->Leu	TCATCCAGAGGTGTATATTC	C	CATTCTGCCTGGATCCGGTA	0.998
cox1	761	254	UCC->UUC	Ser->Phe	TATTCCCATTCTGCCTGGAT	C	CGGTATCATAAGTCATATCG	0.996
cox1	860	287	UCU->UUU	Ser->Phe	CAGTATAGGTGTTCTTGGAT	C	TCTTGTTTGGGCTCATCATA	1
cox1	1037	346	UCC->UUC	Ser->Phe	CATGTTATTTGCTGTAGGGT	C	CATCTTTTTGTTCACCATAG	0.999
cox1	1079	360	CCG->CUG	Pro->Leu	AGGACTCACTGGAATAGTCC	C	GGCAAATTCTGGGCTAGACA	1
cox1	1186	396	CAC->UAC	His->Tyr	TTGCTTTATTTGCTGGATTT	C	ACTATTGGGTAGGTAAAATC	1
cox1	1259	420	UCU->UUU	Ser->Phe	AATCCATTTTTGGATCACTT	C	TTTCGGGGTTAATCCTACTT	0.999
cox1	1274	425	CCU->CUU	Pro->Leu	CACTTCTTTCGGGGTTAATC	C	TACTTTCTTTCCCATGCATT	0.989
cox1	1433	478	UCA->UUA	Ser->Leu	CGTGGTTGTAACAATCACTT	C	AAGCAGTGGAAAGAACAAAA	0.991
cox1	1489	497	CCA->UCA	Pro->Ser	CTTGGGCTGTTGAACAGAAT	C	CAACCACACCGGAATGGATG	0.998
cox1	1499	500	CCG->CUG	Pro->Leu	TGAACAGAATCCAACCACAC	C	GGAATGGATGGTACAAAGTC	1
cox2	71	24	UCU->UUU	Ser->Phe	GGAACCATGGCAATTAGGAT	C	TCAAGACGCAGCAACACCTA	1
cox2	161	54	UCA->UUA	Ser->Leu	TCTGATTTTGGTTTTCGTAT	C	ACGGATCTTGGTTCGCGCCT	0.993
cox2	163	55	CGG->UGG	Arg->Trp	TGATTTTGGTTTTCGTATCA	C	GGATCTTGGTTCGCGCCTTA	0.998
cox2	253	85	CGG->UGG	Arg->Trp	GAACTACTATCGAGATTCTT	C	GGACCATATTTCCTAGTATC	0.998
cox2	278	93	CCG->CUG	Pro->Leu	CATATTTCCTAGTATCATCC	C	GATGTTCATTGCTATACCAT	0.998
cox2	443	148	ACG->AUG	Thr->Met	ACTCACTTTTGACAGTTATA	C	GATTCCAGAAGATGATCCAG	0.999
cox2	461	154	CCA->CUA	Pro->Leu	TACGATTCCAGAAGATGATC	C	AGAATTGGGTCAATCACGTT	1
cox2	476	159	UCA->UUA	Ser->Leu	TGATCCAGAATTGGGTCAAT	C	ACGTTTATTAGAAGTGGACA	1
cox2	544	182	CCU->UCU	Pro->Ser	ATCTACGTATTATTGTAACA	C	CTGCTGATGTACCTCATAGT	0.999
cox2	557	186	CCU->CUU	Pro->Leu	TGTAACACCTGCTGATGTAC	C	TCATAGTTGGGCTGTACCTT	0.996
cox2	581	194	UCA->UUA	Ser->Leu	TAGTTGGGCTGTACCTTCCT	C	AGGTGTCAAATGTGATGCTG	1
cox2	632	211	UCG->UUG	Ser->Leu	TTTAAATCAGATCTCTATTT	C	GGTACAACGAGAAGGAGTTT	0.999
cox2	676	226	CGU->UGU	Arg->Cys	ATGGTCAGTGCAGTGAGATT	C	GTGGAACTAATCATGCCTTT	0.999
cox2	698	233	ACG->AUG	Thr->Met	TGGAACTAATCATGCCTTTA	C	GCCTATCGTCGTAGAAGCTG	1
cox2	721	241	CCG->UCG	Pro->Ser	CTATCGTCGTAGAAGCTGTT	C	CGTGGAAAGATTATGGTTCT	0.997
cox2	742	248	CGG->UGG	Arg->Trp	CGTGGAAAGATTATGGTTCT	C	GGGTATCCAATCAATTAATC	0.999
cox3	112	38	CCA->UCA	Pro->Ser	GAGGTGTGATGTACATGCAC	C	CATTTCAAGGGGGTGCAACA	1
cox3	245	82	CCU->CUU	Pro->Leu	CAAAGTCGTACAATTAGGAC	C	TCGATATGGTTTTATTCTGT	1
cox3	289	97	CUU->UUU	Leu->Phe	TCGTATCGGAGGTTATGTTC	C	TTTTTGCTCTTTTTCGGGCT	1
cox3	298	100	CUU->UUU	Leu->Phe	AGGTTATGTTCCTTTTTGCT	C	TTTTTCGGGCTTCTTCTCAT	0.998
cox3	304	102	CGG->UGG	Arg->Trp	TGTTCCTTTTTGCTCTTTTT	C	GGGCTTCTTCTCATTCTTCT	0.991
cox3	311	104	UCU->UUU	Ser->Phe	TTTTGCTCTTTTTCGGGCTT	C	TTCTCATTCTTCTTTGGCAC	0.995
cox3	314	105	UCU->UUU	Ser->Phe	TGCTCTTTTTCGGGCTTCTT	C	TCATTCTTCTTTGGCACCTA	0.997
cox3	388	130	CGG->UGG	Arg->Trp	GGATTTGGGTTTTAGATCCT	C	GGGAAATCCCTTTTCTTAAT	0.996
cox3	512	171	UCA->UUA	Ser->Leu	TGCTTTAGTAGCTACCGTTT	C	ACTGGCTCTAGTATTCACTG	1
cox3	566	189	UCC->UUC	Ser->Phe	GGAATATTATCAAGCACCCT	C	CACTATTTCGGATAGTATTT	1
cox3	653	218	UCG->UUG	Ser->Leu	GATTATAGGTACTCTTTTCT	C	GATCATATGTGGTATTCGCC	1
cox3	754	252	CGG->UGG	Arg->Trp	GGCATTTTGTAGACGTGGTT	C	GGTTATTCCCATTTGTCTCT	1
cox3	764	255	CCA->CUA	Pro->Leu	AGACGTGGTTCGGTTATTCC	C	ATTTGTCTCTATCTATTGGT	1
matR	193	65	CCA->UCA	Pro->Ser	TCGACCGACATCGACTCATC	C	CAATCTTTAAGGAAGAGATC	0.994
matR	235	79	CCC->UUC	Pro->Phe	ACGATCCCAAGTTCTTTTAC	C	CCATTCAGAAAGTCTTTTCC	0.996
matR	236	79	CCC->UUC	Pro->Phe	CGATCCCAAGTTCTTTTACC	C	CATTCAGAAAGTCTTTTCCG	0.956
matR	326	109	CCA->CUA	Pro->Leu	TGTACTACTATCGGCCCTAC	C	AGGCAACATCTACCTACACA	0.995
matR	413	138	UCG->UUG	Ser->Leu	GATTGTTCAGAGAATCAGAT	C	GGTTCTATTAAGGACAGGTC	0.973
matR	1679	560	UCC->UUC	Ser->Phe	CGGAGACATCGTAAATTGGT	C	CGCGGGCATCGCGATAAGTC	0.996
matR	1700	567	CCU->CUU	Pro->Leu	CGCGGGCATCGCGATAAGTC	C	TCTGTCCTACTACAGGTGCC	0.999
matR	1720	574	CGC->UGC	Arg->Cys	CTCTGTCCTACTACAGGTGC	C	GCGACAACCTTTACCAAGTC	1
matR	1734	578	UAC->UAU	Tyr->Tyr	AGGTGCCGCGACAACCTTTA	C	CAAGTCCGAACGATTGTCGA	0.996
matR	1756	586	CAC->UAC	His->Tyr	AAGTCCGAACGATTGTCGAC	C	ACCAGATCCGCTGGTCTGCA	0.995
matR	1787	596	CCG->CUG	Pro->Leu	CTGGTCTGCAATATTCACCC	C	GGCCCACAAGCACAAATCCT	0.997
matR	1826	609	CCA->CUA	Pro->Leu	CTCGGCGCGGAATATAATCC	C	AAAGTACTCCAAAGACTCAA	0.998
matR	1844	615	UCA->UUA	Ser->Leu	CCCAAAGTACTCCAAAGACT	C	AAATATAGTAAATCAAGAAG	0.999
mttB	16	6	CAU->UAU	His->Tyr	TATATATATCCTATGAATTT	C	ATTTCGCACCGGAAACTATT	0.987
mttB	25	9	CCG->UUG	Pro->Leu	CCTATGAATTTCATTTCGCA	C	CGGAAACTATTCTAGGAGAA	0.987
mttB	26	9	CCG->UUG	Pro->Leu	CTATGAATTTCATTTCGCAC	C	GGAAACTATTCTAGGAGAAG	0.985
mttB	59	20	UCC->UUC	Ser->Phe	AGGAGAAGTTCGAATCCGTT	C	CGTTCGGATATTAATCGGTC	0.92
mttB	64	22	CGG->UGG	Arg->Trp	AAGTTCGAATCCGTTCCGTT	C	GGATATTAATCGGTCTTGGT	0.991
mttB	75	25	AUC->AUU	Ile->Ile	CGTTCCGTTCGGATATTAAT	C	GGTCTTGGTTTGACATGGTT	0.924
mttB	100	34	CGU->UGU	Arg->Cys	TTGGTTTGACATGGTTTACG	C	GTTACTGGTTCCCGGAAGAG	0.999
mttB	112	38	CCG->UCG	Pro->Ser	GGTTTACGCGTTACTGGTTC	C	CGGAAGAGTTAATATCTCCA	0.998
mttB	128	43	UCU->UUU	Ser->Phe	GTTCCCGGAAGAGTTAATAT	C	TCCATTAGCTAAACCCTTTC	0.996
mttB	131	44	CCA->CUA	Pro->Leu	CCCGGAAGAGTTAATATCTC	C	ATTAGCTAAACCCTTTCTTA	0.985
mttB	178	60	CGU->UGU	Arg->Cys	CTTTGGACTCGTATTTTGTT	C	GTACACAATCAACGGAGGCC	0.998
mttB	188	63	UCA->UUA	Ser->Leu	GTATTTTGTTCGTACACAAT	C	AACGGAGGCCTCCCCGACAT	1
mttB	200	67	UCC->UUC	Ser->Phe	TACACAATCAACGGAGGCCT	C	CCCGACATATGTTGCAACGT	1
mttB	202	68	CCG->UCG	Pro->Ser	CACAATCAACGGAGGCCTCC	C	CGACATATGTTGCAACGTCT	0.999
mttB	223	75	CCA->UCA	Pro->Ser	CGACATATGTTGCAACGTCT	C	CAATAGCATGCTCTTACTTC	1
mttB	262	88	CAU->UAU	His->Tyr	TCGTCTTTCCCTTAATAAGT	C	ATCAAATTTGGTGCTTTTTG	0.991
mttB	328	110	CUC->UUC	Leu->Phe	GGACGAAATACAATCGATTC	C	TCCATTTAAGTGGTTCTTGC	0.99
mttB	331	111	CAU->UAU	His->Tyr	CGAAATACAATCGATTCCTC	C	ATTTAAGTGGTTCTTGCTTC	0.991
mttB	344	115	UCU->UUU	Ser->Phe	ATTCCTCCATTTAAGTGGTT	C	TTGCTTCTCCTTGTTCCTGT	0.967
mttB	353	118	UCC->UUC	Ser->Phe	TTTAAGTGGTTCTTGCTTCT	C	CTTGTTCCTGTTCCTAACTC	0.943
mttB	373	125	CUU->UUU	Leu->Phe	CCTTGTTCCTGTTCCTAACT	C	TTCCCCGGGTAGTTCCCAAT	0.963
mttB	376	126	CCC->UCC	Pro->Ser	TGTTCCTGTTCCTAACTCTT	C	CCCGGGTAGTTCCCAATGTT	0.988
mttB	379	127	CGG->UGG	Arg->Trp	TCCTGTTCCTAACTCTTCCC	C	GGGTAGTTCCCAATGTTTGG	0.984
mttB	407	136	CCA->CUA	Pro->Leu	TCCCAATGTTTGGCACTTTC	C	ATACTTCATGGGTGCAACAT	0.999
mttB	472	158	CAU->UAU	His->Tyr	TACAACCTAAGATCTATGAC	C	ATATTATGTTAACTGTTCGT	0.997
mttB	497	166	UCG->UUG	Ser->Leu	TATGTTAACTGTTCGTATTT	C	GTTCATTCCATCGGTATGCT	0.994
mttB	505	169	CCA->UCA	Pro->Ser	CTGTTCGTATTTCGTTCATT	C	CATCGGTATGCTCCCAGGTA	0.995
mttB	541	181	CGU->UGU	Arg->Cys	AGGTACCTGTAATTGTGATC	C	GTTTGCCAGAACCAAGGGGT	0.997
mttB	548	183	CCA->CUA	Pro->Leu	TGTAATTGTGATCCGTTTGC	C	AGAACCAAGGGGTCTTTCTG	0.999
mttB	554	185	CCA->CUA	Pro->Leu	TGTGATCCGTTTGCCAGAAC	C	AAGGGGTCTTTCTGTGGAAA	0.998
mttB	578	193	UCC->UUC	Ser->Phe	GGGTCTTTCTGTGGAAACCT	C	CACGAACAATCGTCGTTTTT	0.997
mttB	610	204	CCG->UCG	Pro->Ser	GTCGTTTTTTGATGGTTTTT	C	CGCTTCTCACAGCTGCTCTT	0.997
mttB	616	206	CUC->UUC	Leu->Phe	TTTTGATGGTTTTTCCGCTT	C	TCACAGCTGCTCTTTCCACA	0.971
mttB	660	220	AUC->AUU	Ile->Ile	CCGGATATCTGGTGCCAAAT	C	GTCGCCCGTTTCCCTATTTA	0.994
mttB	672	224	UUC->UUU	Phe->Phe	TGCCAAATCGTCGCCCGTTT	C	CCTATTTATTCGATAATAGA	0.984
mttB	674	225	CCU->CUU	Pro->Leu	CCAAATCGTCGCCCGTTTCC	C	TATTTATTCGATAATAGAGT	0.997
mttB	683	228	UCG->UUG	Ser->Leu	CGCCCGTTTCCCTATTTATT	C	GATAATAGAGTTGGCTATCT	0.993
mttB	704	235	UCU->UUU	Ser->Phe	GATAATAGAGTTGGCTATCT	C	TGTGGCATCGATTGTACAAG	1
mttB	713	238	UCG->UUG	Ser->Leu	GTTGGCTATCTCTGTGGCAT	C	GATTGTACAAGTTCGTGAAG	0.998
nad1	167	56	UCG->UUG	Ser->Leu	ACAACCTCTAGCAGATGGTT	C	GAAATTGATTTTAAAAGAAC	0.999
nad1	215	72	UCC->UUC	Ser->Phe	ACCAAGTAGTGCTAATTTCT	C	CCTTTTTAGAATGGCTCCAG	1
nad1	265	89	CGG->UGG	Arg->Trp	TTATGTTAAGTCTGGTCGCT	C	GGGCCGTTGTACCTTTTGAT	0.999
nad1	307	103	CCG->UUG	Pro->Leu	ATGGTATGGTATTGTCAGAT	C	CGAACATAGGACTACTTTAT	0.998
nad1	308	103	CCG->UUG	Pro->Leu	TGGTATGGTATTGTCAGATC	C	GAACATAGGACTACTTTATT	0.998
nad1	376	126	CGG->UGG	Arg->Trp	ATGGAATTATTATAGCAGGT	C	GGTCTAGTAATTCGAAATAT	0.999
nad1	401	134	UCU->UUU	Ser->Phe	TAGTAATTCGAAATATGCCT	C	TCTAGGAGCATTACGATCTG	1
nad1	436	146	CCU->UCU	Pro->Ser	GATCTGCAGCTCAAATGGTC	C	CTTATGAAGTCTCTATTGGT	0.998
nad1	490	164	CCC->UCU	Pro->Ser	CTGTACTAATATGTGTAGGT	C	CCCGTAATTCGAGTGAGATT	0.997
nad1	492	164	CCC->UCU	Pro->Ser	GTACTAATATGTGTAGGTCC	C	CGTAATTCGAGTGAGATTGT	0.989
nad1	493	165	CGU->UGU	Arg->Cys	TACTAATATGTGTAGGTCCC	C	GTAATTCGAGTGAGATTGTC	0.995
nad1	500	167	UCG->UUG	Ser->Leu	ATGTGTAGGTCCCCGTAATT	C	GAGTGAGATTGTCATGGCGC	1
nad1	536	179	UCC->UUU	Ser->Phe	GGCGCAAAAGCAGATATGGT	C	CGGTATTCCCTTGTTCCCTG	0.997
nad1	537	179	UCC->UUU	Ser->Phe	GCGCAAAAGCAGATATGGTC	C	GGTATTCCCTTGTTCCCTGT	0.993
nad1	571	191	CUC->UUU	Leu->Phe	TCCCTGTATTGGTTATGTTC	C	TCATTTCTCGTCTAGCAGAA	0.997
nad1	573	191	CUC->UUU	Leu->Phe	CCTGTATTGGTTATGTTCCT	C	ATTTCTCGTCTAGCAGAAAC	1
nad1	580	194	CGU->UGU	Arg->Cys	TGGTTATGTTCCTCATTTCT	C	GTCTAGCAGAAACTAATCGA	0.998
nad1	635	212	UCA->UUA	Ser->Leu	CCCAGAAGCGGAAGCTGAAT	C	AGTTGCAGGCTATAATGTAG	0.999
nad1	674	225	UCU->UUU	Ser->Phe	AGAATATTCTTCAATGGGGT	C	TGCTCTTTCTTTTTTGGGAG	1
nad1	683	228	UCU->UUU	Ser->Phe	TTCAATGGGGTCTGCTCTTT	C	TTTTTTGGGAGAGTATGCCA	0.999
nad1	725	242	CCA->CUA	Pro->Leu	TATGATCTTAATGAGTGGTC	C	ATGCACATCGCTCTCTCCAG	0.995
nad1	734	245	UCG->UUG	Ser->Leu	AATGAGTGGTCCATGCACAT	C	GCTCTCTCCAGGAGGTTGGC	0.997
nad1	740	247	UCU->UUU	Ser->Phe	TGGTCCATGCACATCGCTCT	C	TCCAGGAGGTTGGCCGCCTA	0.999
nad1	743	248	CCA->CUA	Pro->Leu	TCCATGCACATCGCTCTCTC	C	AGGAGGTTGGCCGCCTATCC	0.999
nad1	755	252	CCG->CUG	Pro->Leu	GCTCTCTCCAGGAGGTTGGC	C	GCCTATCCTAGATCTTCCCA	0.995
nad1	779	260	UCC->UUC	Ser->Phe	TATCCTAGATCTTCCCATTT	C	CAAGAAGATCCCGGGCTCGA	1
nad1	802	268	CGG->UGG	Arg->Trp	AGAAGATCCCGGGCTCGATC	C	GGTTTAGTATCAAGGTGATT	1
nad1	823	275	CUG->UUG	Leu->Leu	GGTTTAGTATCAAGGTGATT	C	TGTTTCCGTTCCTATATATA	0.968
nad1	830	277	CCG->CUG	Pro->Leu	TATCAAGGTGATTCTGTTTC	C	GTTCCTATATATATGGGTCC	1
nad1	898	300	CGG->UGG	Arg->Trp	ATCAATTAATGGGACTTGGC	C	GGAAAGTGTTCTTGCCTCTA	0.999
nad1	928	310	CGG->UGG	Arg->Trp	TCTTGCCTCTATCATTAGCT	C	GGGTAGTCCCCGTTTCTGGT	0.999
nad1	937	313	CCC->UCC	Pro->Ser	TATCATTAGCTCGGGTAGTC	C	CCGTTTCTGGTGTTTTAGTT	0.978
nad2	26	9	UCC->UUC	Ser->Phe	CAATCTTTTTTTAGCGGTTT	C	CCCAGAGATCTTTATCATTA	0.996
nad2	223	75	CUU->UUU	Leu->Phe	CCCATTTATTCTGGAATAAT	C	TTTTTAGGAGGGACAATTTT	0.997
nad2	308	103	UCU->UUU	Ser->Phe	CATTTCGATGTGTTTCGATT	C	TTCCGAACAAGAGAGGTTTG	0.997
nad2	311	104	UCC->UUC	Ser->Phe	TTCGATGTGTTTCGATTCTT	C	CGAACAAGAGAGGTTTGATG	0.999
nad2	335	112	UCU->UUU	Ser->Phe	ACAAGAGAGGTTTGATGCTT	C	TGAATCCATTGTATTAATTC	1
nad2	341	114	UCC->UUC	Ser->Phe	GAGGTTTGATGCTTCTGAAT	C	CATTGTATTAATTCCACTTC	0.999
nad2	356	119	CCA->CUA	Pro->Leu	TGAATCCATTGTATTAATTC	C	ACTTCCTACTCGCAGTATGC	0.996
nad2	361	121	CCU->UCU	Pro->Ser	CCATTGTATTAATTCCACTT	C	CTACTCGCAGTATGCTCTTT	0.999
nad2	367	123	CGC->UGC	Arg->Cys	TATTAATTCCACTTCCTACT	C	GCAGTATGCTCTTTATGATC	0.989
nad2	394	132	CAU->UAU	His->Tyr	TGCTCTTTATGATCTCGGCT	C	ATGATTCAATTGCCATGTAT	0.997
nad2	401	134	UCA->UUA	Ser->Leu	TATGATCTCGGCTCATGATT	C	AATTGCCATGTATTTAGCTA	0.995
nad2	428	143	CCU->CUU	Pro->Leu	CATGTATTTAGCTATTGAGC	C	TCAAAGTTTATGTTTTTATG	0.999
nad2	497	166	UCG->UUG	Ser->Leu	ATTTTCCACGGAAGCCGGCT	C	GAAATATTTGATCTTAGGTG	0.999
nad2	523	175	CCC->UCC	Pro->Ser	ATTTGATCTTAGGTGCATTT	C	CCTCTGGAATATTATTGTTT	0.997
nad2	662	221	UCU->UUU	Ser->Phe	TATTTTTATGGGGATTCTAT	C	TATCGCTGTAGGATCCCTAT	0.999
nad2	677	226	UCC->UUC	Ser->Phe	TCTATCTATCGCTGTAGGAT	C	CCTATTCAAGATCACTGCAG	0.997
nad2	788	263	UCU->UUU	Ser->Phe	TGCGCCTAAAATCTCTATTT	C	TGCTAATATTTCACGTGTTT	1
nad2	800	267	UCA->UUA	Ser->Leu	CTCTATTTCTGCTAATATTT	C	ACGTGTTTCTATTTATGGTT	0.986
nad2	809	270	UCU->UUU	Ser->Phe	TGCTAATATTTCACGTGTTT	C	TATTTATGGTTCCTATGGAG	0.998
nad2	928	310	CAU->UAU	His->Tyr	AAGTCAAAAGACTTCTAGCT	C	ATAGTTCAATTGGACATGTA	0.996
nad2	958	320	CGU->UGU	Arg->Cys	TTGGACATGTAGGTTATATT	C	GTACTGGTTTCTCATGTGGA	1
nad2	962	321	ACU->AUU	Thr->Ile	ACATGTAGGTTATATTCGTA	C	TGGTTTCTCATGTGGAACCA	0.997
nad2	1028	343	UCA->UUA	Ser->Leu	TGGTATCTTTATTTATGCAT	C	AATGACGATAGATGCATTCG	0.999
nad2	1058	353	UCA->UUA	Ser->Leu	AGATGCATTCGCCATAGTTT	C	AGCATTACGGCAAACCCGTG	0.997
nad2	1246	416	CCA->UCA	Pro->Ser	GTGGGGCTTACTTCCTAGCC	C	CAGTGGGAGTAGTGACTAGC	0.995
nad2	1276	426	CGU->UGU	Arg->Cys	TAGTGACTAGCGTTATAGGT	C	GTTTTTATTATATACGCTTA	1
nad2	1298	433	GCG->GUG	Ala->Val	TTTTTATTATATACGCTTAG	C	GAAAAGAATGTTTTTTGATA	1
nad2	1400	467	UCA->UUA	Ser->Leu	GACTTCCTCTTTCATTACTT	C	ATTCTTTTCATATCCCTCTC	0.981
nad2	1409	470	UCA->UUA	Ser->Leu	TTTCATTACTTCATTCTTTT	C	ATATCCCTCTCCTTTGTTCT	0.988
nad2	1416	472	CCC->CCU	Pro->Pro	ACTTCATTCTTTTCATATCC	C	TCTCCTTTGTTCTCAGTTAC	0.985
nad2	1457	486	UCA->UUA	Ser->Leu	TCATCAAATGGCACTCAGTT	C	ATATCTTTAAGTTCGATCAT	1
nad3	61	21	CUA->UUA	Leu->Leu	GTCTGCTAGTTTCTTTGATC	C	TACTCGGTGTTCCTTTTCTA	0.963
nad3	317	106	UCU->UUU	Ser->Phe	ATTGATTTTGACGATTGGAT	C	TCTCTATGAATGGAAAAGGG	1
nad4	29	10	UCC->UUU	Ser->Phe	ACATTTCTGTGAATGCTATT	C	CAATCTAAGTGGTCCTATTC	0.999
nad4	30	10	UCC->UUU	Ser->Phe	CATTTCTGTGAATGCTATTC	C	AATCTAAGTGGTCCTATTCT	0.977
nad4	44	15	CCU->CUU	Pro->Leu	CTATTCCAATCTAAGTGGTC	C	TATTCTGTGTCCCGTGCTAG	0.998
nad4	74	25	ACU->AUU	Thr->Ile	TCCCGTGCTAGGAAGCATTA	C	TCCTCTTTTCATTCCAAATT	0.997
nad4	77	26	CCU->CUU	Pro->Leu	CGTGCTAGGAAGCATTACTC	C	TCTTTTCATTCCAAATTCAA	0.999
nad4	107	36	CCG->CUG	Pro->Leu	TCCAAATTCAAGAATACGAC	C	GATACGATTGATTGGTCTGT	0.999
nad4	154	52	CCC->UCC	Pro->Ser	CTCTTATTACTTTTTTGTAT	C	CCCCTGTTCTTCGGATACAA	1
nad4	158	53	CCU->CUU	Pro->Leu	TATTACTTTTTTGTATCCCC	C	TGTTCTTCGGATACAATTCG	0.997
nad4	166	56	CGG->UGG	Arg->Trp	TTTTGTATCCCCCTGTTCTT	C	GGATACAATTCGATCCTTCT	0.992
nad4	197	66	UCU->UUU	Ser->Phe	CGATCCTTCTACGGCCAAAT	C	TCAATTTGTGGAAAGCCTTC	0.998
nad4	317	106	UCA->UUA	Ser->Leu	TCTGATCCCTATTTGCATTT	C	AGTGGGTTGGTCTGGTATGA	0.999
nad4	362	121	ACA->AUA	Thr->Ile	TTATGGGAAAGAGTATATTA	C	AGCATCTCTAATTCGTGAAT	0.999
nad4	368	123	UCU->UUU	Ser->Phe	GAAAGAGTATATTACAGCAT	C	TCTAATTCGTGAATTTCTAA	0.996
nad4	376	126	CGU->UGU	Arg->Cys	ATATTACAGCATCTCTAATT	C	GTGAATTTCTAATGATCGCC	0.995
nad4	403	135	CGC->UGC	Arg->Cys	TTCTAATGATCGCCGTGTTC	C	GCATGCTGGATCCTCTACTA	0.999
nad4	416	139	CCU->CUU	Pro->Leu	CGTGTTCCGCATGCTGGATC	C	TCTACTATTCTATGTTCTTC	0.992
nad4	433	145	CUU->UUU	Leu->Phe	ATCCTCTACTATTCTATGTT	C	TTCCCGAAAGCGTGCCAATC	0.999
nad4	436	146	CCC->UUC	Pro->Phe	CTCTACTATTCTATGTTCTT	C	CCGAAAGCGTGCCAATCCCT	0.999
nad4	437	146	CCC->UUC	Pro->Phe	TCTACTATTCTATGTTCTTC	C	CGAAAGCGTGCCAATCCCTA	0.992
nad4	449	150	CCA->CUA	Pro->Leu	TGTTCTTCCCGAAAGCGTGC	C	AATCCCTATGTTCATTATTA	0.995
nad4	608	203	UCA->UUA	Ser->Leu	AACCACCGATTTACAAATTT	C	ATTAACCACAGAATTTAGTG	0.998
nad4	659	220	UCU->UUU	Ser->Phe	AATCTTTCTATGGATTGCTT	C	TTTCGCCTCTTTCGCCGTCA	0.999
nad4	710	237	UCA->UUA	Ser->Leu	GGTACCAGTTCATATTTGGT	C	ACCCGAAGCTCATGTAGAGG	1
nad4	767	256	CCU->CUU	Pro->Leu	CGTCATCTTGGCAGGAATTC	C	TTTAAAATTGGGAACCTACG	0.999
nad4	832	278	CGU->UGU	Arg->Cys	TGTTTCCCGAAGCGACACTT	C	GTTCCACTCCTTTCATTTAT	0.999
nad4	836	279	UCC->UUC	Ser->Phe	TCCCGAAGCGACACTTCGTT	C	CACTCCTTTCATTTATACTC	0.992
nad4	856	286	CCA->UUA	Pro->Leu	CCACTCCTTTCATTTATACT	C	CAAGCGCGATTGCTATAATA	0.979
nad4	857	286	CCA->UUA	Pro->Leu	CACTCCTTTCATTTATACTC	C	AAGCGCGATTGCTATAATAT	1
nad4	887	296	UCG->UUG	Ser->Leu	TGCTATAATATATACTTCCT	C	GACCACTTCAAGACAGATCG	0.999
nad4	896	299	UCA->UUA	Ser->Leu	ATATACTTCCTCGACCACTT	C	AAGACAGATCGATCTTAAGA	0.998
nad4	934	312	CCA->UCA	Pro->Ser	AGAAGATCATTGCTTACTCC	C	CAGTAGCTCATATGAATCTG	0.999
nad4	977	326	CCG->CUG	Pro->Leu	GACTATTGGTATGTTTAGTC	C	GAACATACAGGGAATTGGAG	1
nad4	1006	336	CUA->UUA	Leu->Leu	AGGGAATTGGAGGTAGCATT	C	TACCGATGTCAAGTCATGGA	0.989
nad4	1010	337	CCG->CUG	Pro->Leu	AATTGGAGGTAGCATTCTAC	C	GATGTCAAGTCATGGACTGG	1
nad4	1016	339	UCA->UUA	Ser->Leu	AGGTAGCATTCTACCGATGT	C	AAGTCATGGACTGGTTCCTT	1
nad4	1033	345	CCU->UCU	Pro->Ser	TGTCAAGTCATGGACTGGTT	C	CTTCAGCCCTTTTTCTATGT	0.999
nad4	1101	367	UAC->UAU	Tyr->Tyr	ACTCGACTTGTTAGATATTA	C	GGAGGTTCAGTGAGCACCAT	0.906
nad4	1109	370	UCA->UUA	Ser->Leu	TGTTAGATATTACGGAGGTT	C	AGTGAGCACCATGCCGAATC	0.999
nad4	1129	377	CUC->UUC	Leu->Phe	CAGTGAGCACCATGCCGAAT	C	TCCCTACCATTTCCTTCTCT	0.995
nad4	1132	378	CCU->UCU	Pro->Ser	TGAGCACCATGCCGAATCTC	C	CTACCATTTCCTTCTCTTCC	0.998
nad4	1142	381	UCC->UUC	Ser->Phe	GCCGAATCTCCCTACCATTT	C	CTTCTCTTCCACTTTGGCCA	0.99
nad4	1148	383	UCU->UUU	Ser->Phe	TCTCCCTACCATTTCCTTCT	C	TTCCACTTTGGCCAATATGA	0.998
nad4	1151	384	UCC->UUC	Ser->Phe	CCCTACCATTTCCTTCTCTT	C	CACTTTGGCCAATATGAGTT	0.992
nad4	1172	391	UCA->UUA	Ser->Leu	CACTTTGGCCAATATGAGTT	C	ACCTGGTACTAGCAGCTTTA	1
nad4	1205	402	CCC->CUC	Pro->Leu	CAGCTTTATCGGGGAATTTC	C	CATCTTAGTAGGAGCTTTCC	1
nad4	1355	452	CCA->CUA	Pro->Leu	CCTCCATAAATTCTCCGATC	C	AAATGGCAGAGAAGTTTCCA	0.995
nad4	1373	458	UCC->UUC	Ser->Phe	TCCAAATGGCAGAGAAGTTT	C	CATATTTATACCTTTTCTTG	0.999
nad4	1405	469	CGG->UGG	Arg->Trp	CTTTTCTTGTTGGAGTTGTT	C	GGATGGGTGTTCACCCCAAA	0.999
nad4	1417	473	CAC->UAC	His->Tyr	GAGTTGTTCGGATGGGTGTT	C	ACCCCAAAGTGTTCCCGGAC	0.999
nad4	1433	478	CCG->CUG	Pro->Leu	TGTTCACCCCAAAGTGTTCC	C	GGACCGCATGCATACATCCG	0.999
nad4	1438	480	CGC->UGC	Arg->Cys	ACCCCAAAGTGTTCCCGGAC	C	GCATGCATACATCCGTAAGT	0.991
nad4L	2	1	ACG->AUG	Thr->Met	GACATTCCACGTTCCCGAAA	C	GGATCCTATAAAATATTTCA	0.999
nad4L	8	3	CCU->CUU	Pro->Leu	CCACGTTCCCGAAACGGATC	C	TATAAAATATTTCACATTTT	0.901
nad4L	41	14	UCU->UUU	Ser->Phe	CACATTTTCTATGATCATCT	C	TATTTCAGGTATTCGGGGAA	0.999
nad4L	47	16	UCA->UUA	Ser->Leu	TTCTATGATCATCTCTATTT	C	AGGTATTCGGGGAATCCTCC	0.998
nad4L	55	19	CGG->UGG	Arg->Trp	TCATCTCTATTTCAGGTATT	C	GGGGAATCCTCCTTAATAGA	0.992
nad4L	86	29	CCU->CUU	Pro->Leu	CCTTAATAGACGAAATATTC	C	TATTATGTCAATGCCAATTG	0.982
nad4L	95	32	UCA->UUA	Ser->Leu	ACGAAATATTCCTATTATGT	C	AATGCCAATTGAATCAATGT	1
nad4L	100	34	CCA->UCA	Pro->Ser	ATATTCCTATTATGTCAATG	C	CAATTGAATCAATGTTATTA	1
nad4L	110	37	UCA->UUA	Ser->Leu	TATGTCAATGCCAATTGAAT	C	AATGTTATTAGCTGTGAATT	0.999
nad4L	131	44	UCG->UUG	Ser->Leu	AATGTTATTAGCTGTGAATT	C	GAACTTTTTGGTATTTTCCG	1
nad4L	158	53	UCG->UUG	Ser->Leu	TTTGGTATTTTCCGTTTCTT	C	GGATGATATGATGGGTCAAT	1
nad4L	179	60	UCA->UUA	Ser->Leu	GGATGATATGATGGGTCAAT	C	ATTTGCTTCATTGGTTCCAA	1
nad4L	188	63	UCA->UUA	Ser->Leu	GATGGGTCAATCATTTGCTT	C	ATTGGTTCCAACGGTGGCAG	0.999
nad4L	197	66	CCA->CUA	Pro->Leu	ATCATTTGCTTCATTGGTTC	C	AACGGTGGCAGCTGCGGAAT	0.999
nad4L	230	77	UCA->UUA	Ser->Leu	TGCGGAATCTGCTATTGGGT	C	AGCCATTTTCGTTATTACTT	0.998
nad4L	281	94	UCU->UUU	Ser->Phe	AGGGACTATTGCTGTAGAAT	C	TATTAATAGCATTCAAGGTT	0.999
nad5	155	52	CCG->CUG	Pro->Leu	TGCTTTTTATGAAGTCGCAC	C	GGGAGCTAGTGCTTGCTATC	1
nad5	242	81	CCG->CUG	Pro->Leu	GGGCTTCTTGTTCGATAGCC	C	GACCGTAGTGATGTTAATTG	1
nad5	272	91	UCC->UUC	Ser->Phe	GATGTTAATTGTGGTTACAT	C	CATAAGTAGCTTGGTCCATC	0.999
nad5	358	120	CCU->UUU	Pro->Phe	TTATGTGTTATTTATCCATT	C	CTACTTTTTTTATGCCAATG	0.994
nad5	359	120	CCU->UUU	Pro->Phe	TATGTGTTATTTATCCATTC	C	TACTTTTTTTATGCCAATGT	0.999
nad5	374	125	CCA->CUA	Pro->Leu	CATTCCTACTTTTTTTATGC	C	AATGTTGGTGACTGGAGATA	0.996
nad5	398	133	UCU->UUU	Ser->Phe	GTTGGTGACTGGAGATAACT	C	TCTTCAATTATTCCTGGGAT	1
nad5	539	180	CCU->CUU	Pro->Leu	AGGTGATTTTGGATTAGCTC	C	TGGGATTTCGGGTTGTTTTA	0.999
nad5	548	183	UCG->UUG	Ser->Leu	TGGATTAGCTCCTGGGATTT	C	GGGTTGTTTTACTCTCTTTC	0.999
nad5	598	200	CGU->UGU	Arg->Cys	ACTTTTCAACCATTTTTGCT	C	GTGCTAGTGCCCCCAGAAAT	0.999
nad5	608	203	GCC->GUC	Ala->Val	CATTTTTGCTCGTGCTAGTG	C	CCCCAGAAATTCTTGGATTT	0.993
nad5	629	210	UCU->UUU	Ser->Phe	CCCCAGAAATTCTTGGATTT	C	TTGCAATATGAGATTGAATG	0.999
nad5	676	226	CUU->UUU	Leu->Phe	CTCTTATTTGTATTTTACTT	C	TTATTGGTGCTGTTGGGAAA	1
nad5	713	238	UCG->UUG	Ser->Leu	GAAATCTGCACAGATAGGAT	C	GCATACTTGGTCACCCGATG	0.999
nad5	725	242	UCA->UUA	Ser->Leu	GATAGGATCGCATACTTGGT	C	ACCCGATGCTATGGAGGGTC	1
nad5	835	279	CCA->UCA	Pro->Ser	GCTCCCCTTTATTTGAATAC	C	CACCTACGGCTTTGATTGTT	1
nad5	1310	437	UCA->UUA	Ser->Leu	TTCTTATTACTCTTTTCGTT	C	ACTTTTTCTAACATTTCTAG	0.999
nad5	1499	500	CCC->CUC	Pro->Leu	CAATTTTTGGGCCAATTCCC	C	CTTCGTACTACCAAAAAATG	0.999
nad5	1559	520	ACC->AUC	Thr->Ile	GTTTGCTGCTCCAACCATTA	C	CAAACTAATACCTATTCCGT	0.995
nad5	1577	526	CCG->CUG	Pro->Leu	TACCAAACTAATACCTATTC	C	GTTTAGTACTTCAGGTGCTT	1
nad5	1589	530	UCA->UUA	Ser->Leu	ACCTATTCCGTTTAGTACTT	C	AGGTGCTTCTGTTGCGTATA	0.998
nad5	1598	533	UCU->UUU	Ser->Phe	GTTTAGTACTTCAGGTGCTT	C	TGTTGCGTATAATGTAAATC	0.985
nad5	1619	540	CCC->CUC	Pro->Leu	TGTTGCGTATAATGTAAATC	C	CGTAGCGGATCAATTCCAAC	0.999
nad5	1904	635	UCA->UUA	Ser->Leu	CTTTGCAATGTTACTTGGTT	C	AACTCTATTTGTGACCTTTT	0.998
nad5	1925	642	UCU->UUU	Ser->Phe	AACTCTATTTGTGACCTTTT	C	TCGTATGTGGGACTCTCTAT	0.999
nad5	1927	643	CGU->UGU	Arg->Cys	CTCTATTTGTGACCTTTTCT	C	GTATGTGGGACTCTCTATCT	0.999
nad5	1967	656	UCA->UUA	Ser->Leu	TTCTTGGGTAGATAATCGAT	C	ATCTTTCATTTGGATAGTGA	0.991
nad6	26	9	CCU->CUU	Pro->Leu	ACTTTCTGTTTTGTCGAGCC	C	TGCTTTGGTCTCTGGTTTGA	0.999
nad6	83	28	UCG->UUG	Ser->Leu	AAATCCGGTACATTCCGTTT	C	GTTTCCCATCCCAGTCTTTC	0.998
nad6	88	30	CCC->UUC	Pro->Phe	CGGTACATTCCGTTTCGTTT	C	CCATCCCAGTCTTTCGCGAC	0.981
nad6	89	30	CCC->UUC	Pro->Phe	GGTACATTCCGTTTCGTTTC	C	CATCCCAGTCTTTCGCGACA	0.996
nad6	95	32	CCA->CUA	Pro->Leu	TTCCGTTTCGTTTCCCATCC	C	AGTCTTTCGCGACACTTCAG	0.99
nad6	103	35	CGC->UGC	Arg->Cys	CGTTTCCCATCCCAGTCTTT	C	GCGACACTTCAGGTTTACTT	0.962
nad6	161	54	CCA->CUA	Pro->Leu	CTTCTTCGCTATGATCTTCC	C	AGTAGTTCATATAGGAGCTA	1
nad6	169	57	CAU->UAU	His->Tyr	CTATGATCTTCCCAGTAGTT	C	ATATAGGAGCTATAGCCGTT	1
nad6	191	64	UCA->UUA	Ser->Leu	TATAGGAGCTATAGCCGTTT	C	ATTCCTATTCGTTGTTATGA	0.999
nad6	463	155	CCU->UCU	Pro->Ser	ATTTCGTCTGGTTTTTGGTT	C	CTAGTCTTATTTTATTAGTA	0.996
nad6	569	190	UCU->UUU	Ser->Phe	CCGACGAAATGCTATTGATT	C	TAGGAGGACTATAATGAGGA	1
nad7	38	13	UCG->UUG	Ser->Leu	GCAAATCAAAAATTTCACTT	C	GAATTTCGGACCTCAACATC	0.999
nad7	45	15	UUC->UUU	Phe->Phe	AAAAATTTCACTTCGAATTT	C	GGACCTCAACATCCTGCTGC	0.997
nad7	77	26	UCA->UUA	Ser->Leu	TCCTGCTGCTCATGGTGTTT	C	ACGATTAGTATTGGAAATGA	0.999
nad7	137	46	UCA->UUA	Ser->Leu	TGCGGAACCACATATTGGAT	C	ACTCCATAGAGGGACTGAGA	0.999
nad7	200	67	UCU->UUU	Ser->Phe	TCTTCAAGCTTTACCTTATT	C	TGATCGTTCAGACTATGTTT	0.995
nad7	209	70	UCA->UUA	Ser->Leu	TTTACCTTATTCTGATCGTT	C	AGACTATGTTTCTACGATGG	0.989
nad7	224	75	ACG->AUG	Thr->Met	TCGTTCAGACTATGTTTCTA	C	GATGGCCCAAGAACACGCTC	1
nad7	244	82	CAU->UAU	His->Tyr	CGATGGCCCAAGAACACGCT	C	ATTCTTCAGCCGTAGAGAGA	0.999
nad7	251	84	UCA->UUA	Ser->Leu	CCAAGAACACGCTCATTCTT	C	AGCCGTAGAGAGACTTTTGA	0.993
nad7	316	106	CGU->UGU	Arg->Cys	AATATATACGAGTGTTATTC	C	GTGAAATAACTCGAATTTCA	0.997
nad7	335	112	UCA->UUA	Ser->Leu	CCGTGAAATAACTCGAATTT	C	AAATCATTCACTTGCTTTAA	0.999
nad7	344	115	UCA->UUA	Ser->Leu	AACTCGAATTTCAAATCATT	C	ACTTGCTTTAACTACTCATG	0.999
nad7	383	128	UCA->UUA	Ser->Leu	TGCTATGGATGTGGGAGCAT	C	AACTCCGTCCCTGTGGGCTT	1
nad7	392	131	UCC->UUC	Ser->Phe	TGTGGGAGCATCAACTCCGT	C	CCTGTGGGCTTTTGAGGAGC	1
nad7	533	178	UCC->UUC	Ser->Phe	ATGTCGAGATATTGATTCCT	C	CACACAACAATTTGCTTCTC	0.998
nad7	578	193	UCA->UUA	Ser->Leu	CGACGAATTAGAAGAGATGT	C	AACCGGCAACCGTATCTGGA	1
nad7	679	227	CCA->UCA	Pro->Ser	GTGGTGTAATGTTAAGAGGT	C	CAGGGGTATGCTGGGATTCG	0.987
nad7	698	233	UCG->UUG	Ser->Leu	TCCAGGGGTATGCTGGGATT	C	GCGAAGAGCAGCACCTTACG	1
nad7	724	242	CAU->UAU	His->Tyr	GAGCAGCACCTTACGATGTT	C	ATGACCAATCGGATCCTGAC	1
nad7	734	245	UCG->UUG	Ser->Leu	TTACGATGTTCATGACCAAT	C	GGATCCTGACGTACCAGTAG	1
nad7	739	247	CCU->UUU	Pro->Phe	ATGTTCATGACCAATCGGAT	C	CTGACGTACCAGTAGGTACC	0.999
nad7	740	247	CCU->UUU	Pro->Phe	TGTTCATGACCAATCGGATC	C	TGACGTACCAGTAGGTACCA	0.999
nad7	769	257	CGC->UGC	Arg->Cys	CAGTAGGTACCAGAGGAGAT	C	GCTATGATCGTTACTGTATT	1
nad7	926	309	UCA->UUA	Ser->Leu	GAAACTATCCATGGAATCCT	C	AATTCACCATTTCGAACCTT	0.999
nad7	944	315	CCU->CUU	Pro->Leu	CTCAATTCACCATTTCGAAC	C	TTATACAGAAGGTTTTTCCG	0.999
nad7	973	325	CCU->UCU	Pro->Ser	AAGGTTTTTCCGTACCAGCT	C	CTTCTACCTATACCGCAGTT	0.999
nad7	1050	350	CCC->CCU	Pro->Pro	AGTAATGGAAGCAATCGTCC	C	TACCGTCGTAAAATAAGAGC	0.966
nad7	1057	353	CGU->UGU	Arg->Cys	GAAGCAATCGTCCCTACCGT	C	GTAAAATAAGAGCACCTGGC	0.998
nad7	1079	360	UCU->UUU	Ser->Phe	TAAAATAAGAGCACCTGGCT	C	TGCCCATTCACAAGGACTCG	0.999
nad7	1088	363	UCA->UUA	Ser->Leu	AGCACCTGGCTCTGCCCATT	C	ACAAGGACTCGATTCTATGT	0.996
nad7	1103	368	UCU->UUU	Ser->Phe	CCATTCACAAGGACTCGATT	C	TATGTCCAAACATCACATGC	0.999
nad7	1124	375	CCA->CUA	Pro->Leu	TATGTCCAAACATCACATGC	C	AGCAGATGTGGTCACCATCA	1
nad7	1137	379	GUC->GUU	Val->Val	CACATGCCAGCAGATGTGGT	C	ACCATCATAGGTACTCAAGA	0.941
nad7	1166	389	UCU->UUU	Ser->Phe	AGGTACTCAAGATATTGTGT	C	TGGAGAGGTGGATAGATAGG	1
nad9	14	5	UCC->UUC	Ser->Phe	TATCTTTATGGATAACCAAT	C	CATTTTCAAATATAGTTGGG	0.998
nad9	92	31	UCU->UUU	Ser->Phe	ATCGGAACATGGGAATAGAT	C	TGATACCAATACGGACTACC	0.996
nad9	113	38	CCA->CUA	Pro->Leu	TGATACCAATACGGACTACC	C	ATTTCAATTGTTGTGCTTTC	1
nad9	167	56	UCG->UUG	Ser->Leu	CTATACAAGGGTTCAAGTTT	C	GATCGATATTTGCGGAGTTG	0.998
nad9	190	64	CAU->UAU	His->Tyr	TCGATATTTGCGGAGTTGAT	C	ATCCCTCTCGAAAACGAAGA	1
nad9	298	100	CCG->UCG	Pro->Ser	ACGAAGTAACACGAATATCT	C	CGGTAGTAAGTCCATTTCCA	0.998
nad9	311	104	CCA->CUA	Pro->Leu	AATATCTCCGGTAGTAAGTC	C	ATTTCCATCAGCCGGCCGGT	0.999
nad9	328	110	CGG->UGG	Arg->Trp	GTCCATTTCCATCAGCCGGC	C	GGTGGGAGCGAGAAGTTTGG	1
nad9	368	123	UCC->UUC	Ser->Phe	GGATATGTTTGGTGTTTCTT	C	CATCAATCATCCGGATCTAC	1
nad9	398	133	UCA->UUA	Ser->Leu	TCCGGATCTACGCCGTATAT	C	AACAGATTATGGTTTCGAGG	0.998
nad9	439	147	CUU->UUU	Leu->Phe	GTCATCCATTACGAAAAGAC	C	TTCCTCTGAGTGGATATGTG	0.998
nad9	539	180	UCU->UUU	Ser->Phe	AGAATTTCGCTATTTCGATT	C	TGCTAGTCCTTGGGAACAGC	1
rpl10	101	34	UCG->UUG	Ser->Leu	CTCATTCCATTCCAGTGGCT	C	GACCAGTAACCAATGGCGAA	0.995
rpl10	134	45	CCA->CUA	Pro->Leu	ATGGCGAAAACTCAAAAATC	C	ATGGTTTCCCGGTAGAACCC	0.994
rpl10	239	80	UCG->UUG	Ser->Leu	TGCAGGTCCCACTTGTATAT	C	GTATTTGGCCGAAGAAGCAT	0.994
rpl16	104	35	ACU->AUU	Thr->Ile	TGGTTTTGGAAGATATGGCA	C	TCAAAGTTGTAGAGCTGGTC	1
rpl16	232	78	CUC->UUC	Leu->Phe	GTAAGATATGGGTAAGAGTT	C	TCGCAGATCTCCCTATTACC	0.995
rpl16	321	107	UCC->UCU	Ser->Ser	GGTTGGATTGCTCGTGTGTC	C	ACGGGACAAATCCTATTTGA	0.913
rpl16	401	134	CCA->CUA	Pro->Leu	TACACTAGCGGCGCATAAAC	C	ATGTTCGTCAACCAAGTTTA	0.984
rpl16	407	136	UCG->UUG	Ser->Leu	AGCGGCGCATAAACCATGTT	C	GTCAACCAAGTTTATTCAGT	0.932
rpl2	215	72	CCA->CUA	Pro->Leu	TCGTTCTTCTCGAATCGCTC	C	AGTACGATGGATCGAGGGGG	0.999
rpl2	517	173	CUC->UUC	Leu->Phe	AGGACCTTTTCTTCTCTGCC	C	TCTCCTCTCCAAAGGCCAAG	0.912
rpl5	35	12	UCA->UUA	Ser->Leu	TTTTCATTACGAAGATGTAT	C	ACGTCAGGATCCGTTGCTCA	0.99
rpl5	47	16	CCG->CUG	Pro->Leu	AGATGTATCACGTCAGGATC	C	GTTGCTCAAACCGAATCACG	0.998
rpl5	59	20	CCG->CUG	Pro->Leu	TCAGGATCCGTTGCTCAAAC	C	GAATCACGCCAACGTTATGG	0.998
rpl5	64	22	CAC->UAC	His->Tyr	ATCCGTTGCTCAAACCGAAT	C	ACGCCAACGTTATGGAAGTT	0.94
rpl5	92	31	UCG->UUG	Ser->Leu	CGTTATGGAAGTTCCTGGAT	C	GTGTAAAATAAGAGTAGTAC	0.999
rpl5	169	57	CCG->UCG	Pro->Ser	GAAAATTGGCTATGGAGATT	C	CGCGCGGTCAGAAATTAATA	0.981
rpl5	172	58	CGC->UGC	Arg->Cys	AATTGGCTATGGAGATTCCG	C	GCGGTCAGAAATTAATACAG	0.999
rpl5	518	173	CCA->CUA	Pro->Leu	CACACAAGATGAGACTTTAC	C	ACCGTGGAGCGGCTTTTTGC	0.994
rpl5	521	174	CCG->CUG	Pro->Leu	ACAAGATGAGACTTTACCAC	C	GTGGAGCGGCTTTTTGCAAA	0.999
rps1	42	14	UCC->UCU	Ser->Ser	TCATTTCCAAGATCTAATTC	C	AGTTTTTTCTTATGTAGTGG	0.938
rps1	125	42	CCU->CUU	Pro->Leu	GTTCTTGGTGGATGCAGGAC	C	TGGGACCCCCAGAATTTGTA	0.985
rps1	158	53	CCU->CUU	Pro->Leu	AATTTGTATGCAAGATGAGC	C	TACAGGAGTGCCAATCAACC	0.996
rps1	209	70	UCC->UUC	Ser->Phe	GTTTGAGAATAAGGTGGGAT	C	CCTGGATCTAGTGGCCGGTG	0.978
rps1	587	196	ACG->AUG	Thr->Met	GAGCATTAACCCCAAAAGGA	C	GAATATTGTGGTGTTCTAAC	0.952
rps10	2	1	ACG->AUG	Thr->Met	AGAAAGACCACCAAAAGTCA	C	GACCACCAAGATACGCATAG	0.996
rps10	238	80	CGG->UGG	Arg->Trp	AATTGCGCAAGAAGTTCTTT	C	GGTTAAAACGCCAGCGTATA	1
rps10	302	101	UCG->UUG	Ser->Leu	ATTTTCTTGCAAGACCCGTT	C	GGATAAGGGAAAACTCCAGA	0.998
rps10	331	111	CGA->UGA	Arg->End	GAAAACTCCAGAGATTGCTT	C	GAAGTAAGATTCTTGCGTTG	0.997
rps12	196	66	CAC->UAC	His->Tyr	ATCGACATGATATATTTGCT	C	ACATTCCAGGCGAAGGTCAT	0.999
rps12	221	74	UCG->UUG	Ser->Leu	TCCAGGCGAAGGTCATAATT	C	GCAGGAACATTCTATGGTGT	1
rps12	284	95	UCC->UUC	Ser->Phe	AGATTTGCCAGGTGTGAAAT	C	CCATTGTATTCGAGGAGTCA	0.999
rps13	5	2	UCA->UUA	Ser->Leu	AAAGGAAGGATCAAGAATGT	C	ATATATTTCAGGAGCTAGAT	0.991
rps13	26	9	UCA->UUA	Ser->Leu	ATATATTTCAGGAGCTAGAT	C	AGTTGCCGATGAACAAGTAA	0.999
rps13	56	19	UCA->UUA	Ser->Leu	TGAACAAGTAAGAATTGCCT	C	AACAAAAATTGATGGAATTG	0.996
rps13	100	34	CGU->UGU	Arg->Cys	CTAAAAAAGCCATTCAGGTT	C	GTTATCGATTAGGTATCAGT	0.993
rps13	287	96	UCG->UUG	Ser->Leu	AATTCGTCATCAAGATGGAT	C	GCCCTTACGCGGTCAACGAA	0.999
rps14	194	65	UCC->UUC	Ser->Phe	AGTAAGAAACCGATGTATTT	C	CACGGGTCGCCCTCGTTCCG	0.982
rps14	271	91	CCU->UCU	Pro->Ser	GTGGATTAGCATCTCGAGGT	C	CTTTGATGGGCATAAAGAAA	0.968
rps19	116	39	UCG->UUG	Ser->Leu	GTCACGTAGATCTTCTATTT	C	GCCGGAATTCGTTGATTGCT	0.981
rps19	138	46	UCC->UCU	Ser->Ser	CCGGAATTCGTTGATTGCTC	C	GTACGAATTTACAATGGAAA	0.993
rps19	163	55	CCU->UUU	Pro->Phe	GAATTTACAATGGAAAAACT	C	CTGTTCGTTGTAAGATCACT	0.958
rps19	164	55	CCU->UUU	Pro->Phe	AATTTACAATGGAAAAACTC	C	TGTTCGTTGTAAGATCACTG	0.947
rps19	221	74	UCU->UUU	Ser->Phe	TAAATTTGGAGAGTTTGCTT	C	TACACGGAAACGAAGACCTT	0.992
rps3	64	22	CGG->UGG	Arg->Trp	ATCGTAGTTCAGATTCAAGT	C	GGTTCAGTGATTATTATTAT	1
rps3	69	23	UUC->UUU	Phe->Phe	AGTTCAGATTCAAGTCGGTT	C	AGTGATTATTATTATGGTAA	0.984
rps3	92	31	UCA->UUA	Ser->Leu	TGATTATTATTATGGTAAAT	C	AGTGTATCAAGATGTCAATC	0.998
rps3	512	171	UCA->UUA	Ser->Leu	AAAGAAGAATCTTTCTAAAT	C	ACTTCGGGTCAGCGGGGCCT	0.986
rps3	713	238	UCG->UUG	Ser->Leu	GCGCCCTTCCTTGAATTATT	C	GGTCATGCAATACTTATTGA	0.996
rps3	890	297	UCG->UUG	Ser->Leu	CGCTTTTTTTGTAGAAAGCT	C	GACCAGCGAGAAAAAGTGTT	0.972
rps3	1031	344	CCA->CUA	Pro->Leu	CGGTGCTACCTTTTTCTTTC	C	AAGGGATGGGGTTGGGGTGT	0.999
rps3	1364	455	UCG->UUG	Ser->Leu	TGTTTATCAAAGTGCTTCTT	C	GATTGCTCAAGACATCTCTT	0.999
rps3	1391	464	CCG->CUG	Pro->Leu	TCAAGACATCTCTTTTCAAC	C	GAGGAACAAAACAAGATCAT	1
rps3	1502	501	UCA->UUA	Ser->Leu	TATATGTTGTTCAGGTCGAT	C	AGAAGGTGCAGAAATAGCTA	1
rps3	1555	519	CGU->UGU	Arg->Cys	GAAAGTATGGAAAAACATCT	C	GTAATGTATTTAACCAGAAA	0.997
rps3	1588	530	CCU->UCU	Pro->Ser	ACCAGAAAATCGATTATGCT	C	CTGCGGAAGTATCTACTCGT	0.992
rps4	38	13	UCA->UUA	Ser->Leu	TAAAACTTGTCGTCTACTTT	C	AGGAAATGTCTGGAACAGAG	0.934
rps4	133	45	CCG->UCG	Pro->Ser	CTATTAAGAGAAAGATTTAT	C	CGAGAGAAAATCTTAACAGT	0.998
rps4	164	55	UCA->UUA	Ser->Leu	TCTTAACAGTTACATCCAAT	C	ACAAACTACACGAAAGTTGC	0.996
rps4	184	62	CCC->UCC	Pro->Ser	CACAAACTACACGAAAGTTG	C	CCCTTTTTCATGGGGATTTA	1
rps4	193	65	CAU->UAU	His->Tyr	CACGAAAGTTGCCCCTTTTT	C	ATGGGGATTTACCCATCACA	0.998
rps4	257	86	CCA->CUA	Pro->Leu	AACTTCATATATCCCTTTTC	C	ACTCAATCCAGAAACAAGAT	1
rps4	266	89	CCA->CUA	Pro->Leu	TATCCCTTTTCCACTCAATC	C	AGAAACAAGATCGGACGTTA	0.972
rps4	278	93	UCG->UUG	Ser->Leu	ACTCAATCCAGAAACAAGAT	C	GGACGTTATTCCGGTTCGTC	0.997
rps4	290	97	CCG->CUG	Pro->Leu	AACAAGATCGGACGTTATTC	C	GGTTCGTCTCCATTTTTGTG	0.998
rps4	335	112	CCG->CUG	Pro->Leu	TATTCCTCAAGCAAGGCAGC	C	GATAAGTCATCGAAGGGTTT	0.999
rps4	482	161	UCA->UUA	Ser->Leu	ATCTTTCTATATCGAAATCT	C	AGTTGAAAAAATCATAGGCA	0.998
rps4	914	305	UCG->UUG	Ser->Leu	CGAACTACCTACTCATTATT	C	GGAGGTGAATCATAGAACAC	0.995
rps4	925	309	CAU->UAU	His->Tyr	CTCATTATTCGGAGGTGAAT	C	ATAGAACACCAAAAGCTGTG	0.991
rps4	935	312	CCA->CUA	Pro->Leu	GGAGGTGAATCATAGAACAC	C	AAAAGCTGTGGTATCTTATG	1
rps4	950	317	UCU->UUU	Ser->Phe	AACACCAAAAGCTGTGGTAT	C	TTATGGACCTAACATAGGTC	0.999
rps4	1001	334	CCA->CUA	Pro->Leu	CGACATAAGATTGAAAGATC	C	AAACCTTCCTCTTCGGAGCG	0.991
rps4	1010	337	CCU->CUU	Pro->Leu	ATTGAAAGATCCAAACCTTC	C	TCTTCGGAGCGGAAACGGAC	0.996
rps4	1015	339	CGG->UGG	Arg->Trp	AAGATCCAAACCTTCCTCTT	C	GGAGCGGAAACGGACGTGGC	0.995
rps7	116	39	CCA->CUA	Pro->Leu	TTATCAAACTTTTCATCGCC	C	AGCTCGAACTGAACGCGATG	0.992
rps7	332	111	UCA->UUA	Ser->Leu	GATAAGCTTAGAGAAATGTT	C	ATTTGCTGAGATACTGGATG	0.996
sdh4	29	10	UCG->UUG	Ser->Leu	GGCATTTTGTAGACGTGGTT	C	GGTTATTCCCATTTGTCTCT	1
sdh4	39	13	CCC->CCU	Pro->Pro	AGACGTGGTTCGGTTATTCC	C	ATTTGTCTCTATCTATTGGT	1
sdh4	122	41	ACC->AUC	Thr->Ile	AAGCTCGAAGACAAAGAGAA	C	CGGGCTTTTCCAAAGAATGA	0.965
sdh4	155	52	CCA->CUA	Pro->Leu	AAGAATGACTGCTGCTTTCC	C	ACTCCCTTTGATTATCATAT	0.999
sdh4	203	68	CCA->CUA	Pro->Leu	AGTCTCTTCCACTTTCCTAC	C	AAATCTCTCTCTATTCTGGC	0.957
sdh4	259	87	CAU->UAU	His->Tyr	TCGAAGAGATTATGGCAGAT	C	ATGTTCACCAAGAAATGACC	0.998
sdh4	353	118	UCU->UUU	Ser->Phe	TGTTTTCTTGTCTCTCGTTT	C	TTTTCTGAACAAATCGAAGA	0.946

## Sheet: Table S4
Table S4 The homologous DNA fragment in the H. chinensis mitochondrial genome.
Number	Mitochondrial genome	% Identity	Alignment Length	Mismatches	Gap Openings	Alignment start (chloroplast genome)	Alignment end (chloroplast genome)	Alignment start (mitochondrial genome)	Alignment end (mitochondrial genome)	E-value	Bit Score	MTPT annotation
MTPT1	Chromosome 1	100	2942	0	0	93551	96492	195290	192349	0	5433	partial ycf2;complete ycf15
	Chromosome 1	100	2942	0	0	148068	151009	192349	195290	0	5433	complete ycf15;partial ycf2
MTPT2	Chromosome 1	100	35	0	0	78465	78499	343433	343399	1.28e-09	65.8	partial petB
MTPT3	Chromosome 1	100	32	0	0	114400	114431	469745	469714	5.96e-08	60.2	partial ndhF
MTPT4	Chromosome 1	100	31	0	0	42571	42601	269147	269177	2.14e-07	58.4	partial psaA
MTPT5	Chromosome 1	97.531	81	2	0	7	87	184751	184831	7.44e-32	139	complete trnH-GUG
MTPT6	Chromosome 1	97.368	38	1	0	147520	147557	362599	362562	1.28e-09	65.8	IGS(ndhB-trnL-CAA)
	Chromosome 1	97.368	38	1	0	97003	97040	362562	362599	1.28e-09	65.8	IGS(trnL-CAA-ndhB)
MTPT7	Chromosome 1	96.429	84	3	0	132971	133054	314615	314532	7.44e-32	139	complete trnN-GUU
	Chromosome 1	96.429	84	3	0	111506	111589	314532	314615	7.44e-32	139	complete trnN-GUU
MTPT8	Chromosome 1	94.937	79	4	0	54453	54531	393910	393988	2.08e-27	124	complete trnM-CAU
MTPT9	Chromosome 1	93.333	45	3	0	122324	122368	279143	279099	3.56e-10	67.6	partial ndhI
MTPT10	Chromosome 1	92.857	126	9	0	31731	31856	359562	359437	3.39e-45	183	complete trnD-GUC
MTPT11	Chromosome 1	90.164	61	3	2	94103	94160	194705	194645	5.92e-13	76.8	partial ycf2
	Chromosome 1	90.164	61	3	2	150400	150457	194645	194705	5.92e-13	76.8	partial ycf2
MTPT12	Chromosome 1	90.164	61	3	2	94136	94196	194738	194681	5.92e-13	76.8	partial ycf2
	Chromosome 1	90.164	61	3	2	150364	150424	194681	194738	5.92e-13	76.8	partial ycf2
MTPT13	Chromosome 1	89.796	147	7	1	36327	36473	397252	397390	1.22e-44	182	partial psbC
MTPT14	Chromosome 1	89.143	175	9	5	29932	30105	360705	360540	5.59e-53	209	complete petN
MTPT15	Chromosome 1	87.879	264	28	4	68362	68623	176609	176870	1.93e-82	307	complete petL
MTPT16	Chromosome 1	87.125	1701	151	29	83278	84960	32028	33678	0	1866	complete rpl14;partial rpl16
MTPT17	Chromosome 1	85.554	1606	148	38	66494	68044	174868	176444	0	1604	complete psbJ;complete psbL;complete psbF;complete psbE
MTPT18	Chromosome 1	84.877	529	43	17	68827	69346	176890	177390	2.96e-140	499	complete trnW-CCA;complete trnP-UGG
MTPT19	Chromosome 1	84.114	982	89	40	30787	31742	360547	359607	0	887	complete psbM
MTPT20	Chromosome 1	83.112	1504	175	40	50789	52258	24511	23053	0	1297	complete ndhJ;complete ndhK;partial ndhC
MTPT21	Chromosome 1	80.096	417	52	15	25940	26329	467731	467319	1.17e-74	281	partial rpoB
MTPT22	Chromosome 2	100	42	0	0	123378	123419	143470	143429	6.38e-14	78.7	IGS(ndhA-ndhA)
MTPT23	Chromosome 3	87.013	77	8	2	88904	88978	7194	7118	4.26e-17	86.1	complete trnI-CAU
	Chromosome 3	87.013	77	8	2	155582	155656	7118	7194	4.26e-17	86.1	complete trnI-CAU
